# Supplementary material for: Association between TNF-α (−308G > A) promoter polymorphism and HHV-6 DNA detection in a community-based Thai cohort
Source: Front Microbiol. 2026 Jun 17;17:1825548. doi: 10.3389/fmicb.2026.1825548 (PMC13318981; doi:10.3389/fmicb.2026.1825548)
Supplement: SUPPLEMENTARY TABLE S1 — Individual-level HHV-6 metagenomic detection, serum TNF-α levels, and quantitative HHV-6 viral load among HHV-6–positive participants. [file Table_1.XLSX]

## Sheet: Sheet1
Column	NCBI name	Description
1	qaccver	Query accession dot version
2	saccver	Subject accession dot version (database hit)
3	pident	Percentage of identical matches
4	length	Alignment length
5	mismatch	Number of mismatches
6	gapopen	Number of gap openings
7	qstart	Start of alignment in query
8	qend	End of alignment in query
9	sstart	Start of alignment in subject (database hit)
10	send	End of alignment in subject (database hit)
11	evalue	Expectation value (E-value)
12	bitscore	Bit score
13	sallseqid	All subject Seq-id(s), separated by a ';'
14	score	Raw score
15	nident	Number of identical matches
16	positive	Number of positive-scoring matches
17	gaps	Total number of gaps
18	ppos	Percentage of positive-scoring matches
19	qframe	Query frame
20	sframe	Subject frame
21	qseq	Aligned part of query sequence
22	sseq	Aligned part of subject sequence
23	qlen	Query sequence length
24	slen	Subject sequence length
25	salltitles	All subject title(s), separated by a '<>'

## Sheet: HHV-6 metagenomics
qaccver	saccver	pident	length	mismatch	gapopen	qstart	qend	sstart	send	evalue	bitscore	sallseqid	score	nident	positive	gaps	ppos	qframe	sframe	qseq	sseq	qlen	slen	salltitles
k141_2591_1	NC_001664.4	100	19	0	0	23	41	129375	129357	0.000409	35.6	NC_001664.4	38	19	19	0	100	1	-1	CAACAAAAGCACAGACAAT	CAACAAAAGCACAGACAAT	147	159378	N/A
k141_5276_2	NC_001664.4	100	19	0	0	1	19	8677	8659	0.00069	35.6	NC_001664.4	38	19	19	0	100	1	-1	GTTGTTATTGTTGTTGTTA	GTTGTTATTGTTGTTGTTA	237	159378	N/A
k141_12175_1	NC_001664.4	100	20	0	0	124	143	27113	27094	0.000125	37.4	NC_001664.4	40	20	20	0	100	1	-1	AAAATAAAGTTATTTTTCCT	AAAATAAAGTTATTTTTCCT	156	159378	N/A
k141_21904_1	NC_001664.4	100	19	0	0	32	50	36134	36116	0.000437	35.6	NC_001664.4	38	19	19	0	100	1	-1	GATTTTTTAAAAATTGGAT	GATTTTTTAAAAATTGGAT	156	159378	N/A
k141_27147_1	NC_001664.4	100	18	0	0	88	105	41282	41265	0.001	33.7	NC_001664.4	36	18	18	0	100	1	-1	ATTTCTGTTTTGAGAGCT	ATTTCTGTTTTGAGAGCT	105	159378	N/A
k141_38289_1	NC_001664.4	100	19	0	0	57	75	59459	59441	0.000785	35.6	NC_001664.4	38	19	19	0	100	1	-1	TGAGCAAAGAAATGACCTG	TGAGCAAAGAAATGACCTG	267	159378	N/A
k141_45880_1	NC_001664.4	100	19	0	0	79	97	10119	10101	0.000323	35.6	NC_001664.4	38	19	19	0	100	1	-1	AAAAAAATAAAGAGAATGG	AAAAAAATAAAGAGAATGG	120	159378	N/A
k141_51582_1	NC_001664.4	100	18	0	0	7	24	109051	109034	0.00084	33.7	NC_001664.4	36	18	18	0	100	1	-1	AAAAAAAGAAAACTCTTT	AAAAAAAGAAAACTCTTT	93	159378	N/A
k141_54981_1	NC_001664.4	100	19	0	0	107	125	27913	27895	0.000466	35.6	NC_001664.4	38	19	19	0	100	1	-1	TTGGAATAGATGAAGAAAA	TTGGAATAGATGAAGAAAA	165	159378	N/A
k141_57905_1	NC_001664.4	100	18	0	0	56	73	114888	114871	0.000807	33.7	NC_001664.4	36	18	18	0	100	1	-1	TTAAACAGGTGATCTTGG	TTAAACAGGTGATCTTGG	90	159378	N/A
k141_69850_1	NC_001664.4	100	18	0	0	88	105	111944	111927	0.001	33.7	NC_001664.4	36	18	18	0	100	1	-1	TCTGTGTTGCAGCCTTGA	TCTGTGTTGCAGCCTTGA	105	159378	N/A
k141_74956_1	NC_001664.4	100	19	0	0	105	123	51711	51693	0.000333	35.6	NC_001664.4	38	19	19	0	100	1	-1	AAAAAAAGAAGAAGAAAAG	AAAAAAAGAAGAAGAAAAG	123	159378	N/A
k141_83395_1	NC_001664.4	100	20	0	0	149	168	8679	8660	0.000136	37.4	NC_001664.4	40	20	20	0	100	1	-1	TTGTTGTTATTGTTGTTGTT	TTGTTGTTATTGTTGTTGTT	168	159378	N/A
k141_109853_2	NC_001664.4	100	19	0	0	18	36	3410	3392	0.000352	35.6	NC_001664.4	38	19	19	0	100	1	-1	TGTGCTCCGGGGAGGGGGA	TGTGCTCCGGGGAGGGGGA	129	159378	N/A
k141_149205_1	NC_001664.4	100	22	0	0	473	494	68525	68504	4.25e-05	41	NC_001664.4	44	22	22	0	100	1	-1	TTTTAAAATGCTTAAATTACAT	TTTTAAAATGCTTAAATTACAT	591	159378	N/A
k141_152794_1	NC_001664.4	100	18	0	0	22	39	137247	137230	0.001	33.7	NC_001664.4	36	18	18	0	100	1	-1	TACAAAAATTCTTTTAAA	TACAAAAATTCTTTTAAA	105	159378	N/A
k141_153747_1	NC_001664.4	100	19	0	0	80	98	18456	18438	0.000342	35.6	NC_001664.4	38	19	19	0	100	1	-1	CCAAAAACTTTTTCTTTGT	CCAAAAACTTTTTCTTTGT	126	159378	N/A
k141_155968_1	NC_001664.4	100	18	0	0	60	77	4201	4184	0.00084	33.7	NC_001664.4	36	18	18	0	100	1	-1	TGTGGAAGGGGATGAGGG	TGTGGAAGGGGATGAGGG	93	159378	N/A
k141_159017_1	NC_001664.4	100	22	0	0	89	110	48929	48908	1.16e-05	41	NC_001664.4	44	22	22	0	100	1	-1	TCTGGGATGTAGAGCCTGGAAT	TCTGGGATGTAGAGCCTGGAAT	174	159378	N/A
k141_161256_9	NC_001664.4	100	19	0	0	94	112	62735	62717	0.000504	35.6	NC_001664.4	38	19	19	0	100	1	-1	ATCTTTATATTAAAAACAA	ATCTTTATATTAAAAACAA	177	159378	N/A
k141_161645_2	NC_001664.4	100	21	0	0	1	21	66087	66067	7.54e-05	39.2	NC_001664.4	42	21	21	0	100	1	-1	TTGGAAAAGATCAACAAAACA	TTGGAAAAGATCAACAAAACA	309	159378	N/A
k141_172438_1	NC_001664.4	100	19	0	0	41	59	18865	18847	0.000608	35.6	NC_001664.4	38	19	19	0	100	1	-1	CAGATTTGGAGAAAATGAA	CAGATTTGGAGAAAATGAA	210	159378	N/A
k141_181284_1	NC_001664.4	100	20	0	0	135	154	141951	141932	0.000161	37.4	NC_001664.4	40	20	20	0	100	1	-1	TAAGCCACAGAGGAGGAAAA	TAAGCCACAGAGGAGGAAAA	195	159378	N/A
k141_183946_1	NC_001664.4	100	18	0	0	6	23	130204	130187	0.000774	33.7	NC_001664.4	36	18	18	0	100	1	-1	TAAATACATTAAGCAAAT	TAAATACATTAAGCAAAT	87	159378	N/A
k141_192682_2	NC_001664.4	100	21	0	0	226	246	104	84	0.000116	39.2	NC_001664.4	42	21	21	0	100	1	-1	AGGGTTAGGGTTAGGGTTAGG	AGGGTTAGGGTTAGGGTTAGG	468	159378	N/A
k141_195406_1	NC_001664.4	100	19	0	0	2	20	16958	16940	0.000361	35.6	NC_001664.4	38	19	19	0	100	1	-1	TGTCTGTCTATTATCTGGC	TGTCTGTCTATTATCTGGC	132	159378	N/A
k141_201099_1	NC_001664.4	100	19	0	0	139	157	97493	97475	0.000513	35.6	NC_001664.4	38	19	19	0	100	1	-1	AGAACAAATCAGAAACATT	AGAACAAATCAGAAACATT	180	159378	N/A
k141_210769_1	NC_001664.4	100	18	0	0	43	60	72206	72189	0.001	33.7	NC_001664.4	36	18	18	0	100	1	-1	AAAAATATTTTTTGCTTC	AAAAATATTTTTTGCTTC	99	159378	N/A
k141_218157_1	NC_001664.4	100	19	0	0	239	257	64121	64103	0.000795	35.6	NC_001664.4	38	19	19	0	100	1	-1	ATTTATATCAAACTTTTTT	ATTTATATCAAACTTTTTT	270	159378	N/A
k141_222100_2	NC_001664.4	100	18	0	0	1	18	125005	124988	0.001	33.7	NC_001664.4	36	18	18	0	100	1	-1	ATGAAAGACAGAGGAAAT	ATGAAAGACAGAGGAAAT	105	159378	N/A
k141_232580_1	NC_001664.4	100	19	0	0	197	215	116106	116088	0.000728	35.6	NC_001664.4	38	19	19	0	100	1	-1	CTATGTGCTTTAAAAAATC	CTATGTGCTTTAAAAAATC	249	159378	N/A
k141_257228_1	NC_001664.4	100	18	0	0	18	35	22936	22919	0.000641	33.7	NC_001664.4	36	18	18	0	100	1	-1	AGATAAAACACAGAAAAA	AGATAAAACACAGAAAAA	75	159378	N/A
k141_259763_1	NC_001664.4	100	19	0	0	3	21	127060	127042	0.0007	35.6	NC_001664.4	38	19	19	0	100	1	-1	GATTCAAAACACAAAACTA	GATTCAAAACACAAAACTA	240	159378	N/A
k141_268516_1	NC_001664.4	100	21	0	0	62	82	49196	49176	0.000131	39.2	NC_001664.4	42	21	21	0	100	1	-1	ATGACTTTGTTTTCAATTTCT	ATGACTTTGTTTTCAATTTCT	525	159378	N/A
k141_271993_1	NC_001664.4	100	20	0	0	95	114	54028	54009	0.000117	37.4	NC_001664.4	40	20	20	0	100	1	-1	ATGTAAATGGAATATTAGAA	ATGTAAATGGAATATTAGAA	147	159378	N/A
k141_273314_1	NC_001664.4	100	20	0	0	74	93	76290	76271	7.71e-05	37.4	NC_001664.4	40	20	20	0	100	1	-1	CAGATAAACCACACAGAAAT	CAGATAAACCACACAGAAAT	102	159378	N/A
k141_287664_1	NC_001664.4	100	19	0	0	34	52	2386	2368	0.000747	35.6	NC_001664.4	38	19	19	0	100	1	-1	GGAGGAAGAGAGGAAGAAA	GGAGGAAGAGAGGAAGAAA	255	159378	N/A
k141_290470_2	NC_001664.4	100	20	0	0	473	492	7211	7192	0.000518	37.4	NC_001664.4	40	20	20	0	100	1	-1	TTTTTCACTGTCTATTTTTA	TTTTTCACTGTCTATTTTTA	591	159378	N/A
k141_291997_1	NC_001664.4	100	18	0	0	1	18	8665	8648	0.001	33.7	NC_001664.4	36	18	18	0	100	1	-1	GTTGTTATTGTTGTTGTT	GTTGTTATTGTTGTTGTT	99	159378	N/A
k141_297121_1	NC_001664.4	100	19	0	0	69	87	63920	63902	0.000652	35.6	NC_001664.4	38	19	19	0	100	1	-1	ACTTGTCAATAAACATTTC	ACTTGTCAATAAACATTTC	225	159378	N/A
k141_302548_1	NC_001664.4	100	19	0	0	100	118	30402	30384	0.000352	35.6	NC_001664.4	38	19	19	0	100	1	-1	CAATTTCAAAAATATTTTA	CAATTTCAAAAATATTTTA	129	159378	N/A
k141_303462_1	NC_001664.4	100	19	0	0	76	94	129688	129670	0.000504	35.6	NC_001664.4	38	19	19	0	100	1	-1	AGAGGAGGAAATGGAAAAT	AGAGGAGGAAATGGAAAAT	177	159378	N/A
k141_304441_1	NC_001664.4	100	20	0	0	153	172	21315	21296	0.000147	37.4	NC_001664.4	40	20	20	0	100	1	-1	AATAAAGGAATTTTTGAAAA	AATAAAGGAATTTTTGAAAA	180	159378	N/A
k141_316818_1	NC_001664.4	100	19	0	0	170	188	137248	137230	0.00058	35.6	NC_001664.4	38	19	19	0	100	1	-1	CTACAAAAATTCTTTTAAA	CTACAAAAATTCTTTTAAA	201	159378	N/A
k141_317313_1	NC_001664.4	100	21	0	0	148	168	8682	8662	3.9e-05	39.2	NC_001664.4	42	21	21	0	100	1	-1	TGGTTGTTGTTATTGTTGTTG	TGGTTGTTGTTATTGTTGTTG	168	159378	N/A
k141_338046_1	NC_001664.4	100	21	0	0	3	23	147129	147109	3.59e-05	39.2	NC_001664.4	42	21	21	0	100	1	-1	TCATTTTATTTTTACTGTGTT	TCATTTTATTTTTACTGTGTT	156	159378	N/A
k141_339254_1	NC_001664.4	100	19	0	0	140	158	16013	15995	0.000589	35.6	NC_001664.4	38	19	19	0	100	1	-1	GTGTGAAATTTTTGACTGA	GTGTGAAATTTTTGACTGA	204	159378	N/A
k141_357418_1	NC_001664.4	100	31	0	0	40	70	7689	7659	2.11e-10	57.2	NC_001664.4	62	31	31	0	100	1	-1	TTAGGGTTAGGGTTAGGGTTAGGGTTAGGGT	TTAGGGTTAGGGTTAGGGTTAGGGTTAGGGT	237	159378	N/A
k141_373455_1	NC_001664.4	100	18	0	0	15	32	127532	127515	0.000608	33.7	NC_001664.4	36	18	18	0	100	1	-1	AATATCAGAAATAAAATT	AATATCAGAAATAAAATT	72	159378	N/A
k141_379814_1	NC_001664.4	100	20	0	0	12	31	123735	123716	7.17e-05	37.4	NC_001664.4	40	20	20	0	100	1	-1	ATCAAAAAGTTTTCTAAAAG	ATCAAAAAGTTTTCTAAAAG	96	159378	N/A
k141_413224_1	NC_001664.4	100	21	0	0	176	196	128753	128733	0.000123	39.2	NC_001664.4	42	21	21	0	100	1	-1	CAATTATCCTAAAATGAAACA	CAATTATCCTAAAATGAAACA	492	159378	N/A
k141_414500_1	NC_001664.4	100	20	0	0	109	128	25653	25634	0.000114	37.4	NC_001664.4	40	20	20	0	100	1	-1	AGGAAGTTAATTGTGTTGTT	AGGAAGTTAATTGTGTTGTT	144	159378	N/A
k141_418074_1	NC_001664.4	100	19	0	0	61	79	46333	46315	0.000842	35.6	NC_001664.4	38	19	19	0	100	1	-1	TTTGTTGTTGTTGTTTGCT	TTTGTTGTTGTTGTTTGCT	285	159378	N/A
k141_423664_1	NC_001664.4	100	21	0	0	25	45	131440	131420	1.43e-05	39.2	NC_001664.4	42	21	21	0	100	1	-1	TACACAGACACGCGCACAGAC	TACACAGACACGCGCACAGAC	72	159378	N/A
k141_436510_1	NC_001664.4	100	20	0	0	378	397	66196	66177	0.000394	37.4	NC_001664.4	40	20	20	0	100	1	-1	AAGAATGTTAAAAAGGAACC	AAGAATGTTAAAAAGGAACC	453	159378	N/A
k141_469302_1	NC_001664.4	100	23	0	0	9	31	132148	132126	9.82e-07	42.8	NC_001664.4	46	23	23	0	100	1	-1	ACACATACATATACATATACACA	ACACATACATATACATATACACA	63	159378	N/A
k141_470371_1	NC_001664.4	100	19	0	0	51	69	136564	136546	0.000494	35.6	NC_001664.4	38	19	19	0	100	1	-1	CATTAAAATAAAAAAGACA	CATTAAAATAAAAAAGACA	174	159378	N/A
k141_472214_1	NC_001664.4	100	20	0	0	16	35	8665	8646	0.000537	37.4	NC_001664.4	40	20	20	0	100	1	-1	GTTGTTATTGTTGTTGTTTT	GTTGTTATTGTTGTTGTTTT	612	159378	N/A
k141_474400_1	NC_001664.4	100	19	0	0	100	118	96855	96837	0.000795	35.6	NC_001664.4	38	19	19	0	100	1	-1	GAAAAATCTCTCTCTCTGT	GAAAAATCTCTCTCTCTGT	270	159378	N/A
k141_481634_1	NC_001664.4	100	19	0	0	63	81	51712	51694	0.000738	35.6	NC_001664.4	38	19	19	0	100	1	-1	CAAAAAAAGAAGAAGAAAA	CAAAAAAAGAAGAAGAAAA	252	159378	N/A
k141_483455_17	NC_001664.4	100	19	0	0	23	41	128274	128256	0.000447	35.6	NC_001664.4	38	19	19	0	100	1	-1	ATAAACATCTGAGTAAAAG	ATAAACATCTGAGTAAAAG	159	159378	N/A
k141_500111_1	NC_001664.4	100	19	0	0	105	123	60466	60448	0.000504	35.6	NC_001664.4	38	19	19	0	100	1	-1	TCTTTTTATCTGGAAATCA	TCTTTTTATCTGGAAATCA	177	159378	N/A
k141_504186_1	NC_001664.4	100	19	0	0	24	42	47866	47848	0.000184	35.6	NC_001664.4	38	19	19	0	100	1	-1	TTTTTTTTCCAAAATGCTG	TTTTTTTTCCAAAATGCTG	75	159378	N/A
k141_505778_1	NC_001664.4	100	19	0	0	5	23	113441	113423	0.000222	35.6	NC_001664.4	38	19	19	0	100	1	-1	TAAAAGAATTAGAAACCTC	TAAAAGAATTAGAAACCTC	87	159378	N/A
k141_524186_2	NC_001664.4	100	19	0	0	136	154	19806	19788	0.000776	35.6	NC_001664.4	38	19	19	0	100	1	-1	TTAAATAAGAAAAATGATC	TTAAATAAGAAAAATGATC	264	159378	N/A
k141_525373_1	NC_001664.4	100	19	0	0	23	41	130528	130510	0.000165	35.6	NC_001664.4	38	19	19	0	100	1	-1	TTAATATTAAAACAATTTT	TTAATATTAAAACAATTTT	69	159378	N/A
k141_537034_2	NC_001664.4	100	20	0	0	24	43	109305	109286	0.00019	37.4	NC_001664.4	40	20	20	0	100	1	-1	ATGTAAACAAACAAAGAGCT	ATGTAAACAAACAAAGAGCT	228	159378	N/A
k141_538792_1	NC_001664.4	100	19	0	0	5	23	126546	126528	0.000409	35.6	NC_001664.4	38	19	19	0	100	1	-1	AAAAAAATCTAAAAGAAGC	AAAAAAATCTAAAAGAAGC	147	159378	N/A
k141_541028_1	NC_001664.4	100	19	0	0	29	47	8664	8646	0.000279	35.6	NC_001664.4	38	19	19	0	100	1	-1	TTGTTATTGTTGTTGTTTT	TTGTTATTGTTGTTGTTTT	105	159378	N/A
k141_543184_1	NC_001664.4	100	19	0	0	63	81	144846	144828	0.000513	35.6	NC_001664.4	38	19	19	0	100	1	-1	GGATGAGTTCATGTTCATT	GGATGAGTTCATGTTCATT	180	159378	N/A
k141_559688_1	NC_001664.4	100	19	0	0	68	86	132142	132124	0.000222	35.6	NC_001664.4	38	19	19	0	100	1	-1	ACATATACATATACACATA	ACATATACATATACACATA	87	159378	N/A
k141_560624_1	NC_001664.4	100	21	0	0	35	55	126618	126598	2.13e-05	39.2	NC_001664.4	42	21	21	0	100	1	-1	ATTTTCAAAAACTATTTAGAA	ATTTTCAAAAACTATTTAGAA	99	159378	N/A
k141_568216_1	NC_001664.4	100	22	0	0	360	381	116766	116745	3.01e-05	41	NC_001664.4	44	22	22	0	100	1	-1	GCATCTTTATGTTTTTGATTTC	GCATCTTTATGTTTTTGATTTC	423	159378	N/A
k141_573103_1	NC_001664.4	100	19	0	0	75	93	59459	59441	0.000418	35.6	NC_001664.4	38	19	19	0	100	1	-1	TGAGCAAAGAAATGACCTG	TGAGCAAAGAAATGACCTG	150	159378	N/A
k141_573236_1	NC_001664.4	100	19	0	0	92	110	73994	73976	0.000551	35.6	NC_001664.4	38	19	19	0	100	1	-1	TCACCATCAATCTCTATGA	TCACCATCAATCTCTATGA	192	159378	N/A
k141_573758_1	NC_001664.4	100	19	0	0	54	72	61915	61897	0.000203	35.6	NC_001664.4	38	19	19	0	100	1	-1	TCATCATTTACAAAACAAA	TCATCATTTACAAAACAAA	81	159378	N/A
k141_581186_1	NC_001664.4	100	18	0	0	51	68	118808	118791	0.001	33.7	NC_001664.4	36	18	18	0	100	1	-1	AAAAACATGTTCAATTCA	AAAAACATGTTCAATTCA	105	159378	N/A
k141_582206_1	NC_001664.4	100	21	0	0	79	99	137140	137120	3.74e-05	39.2	NC_001664.4	42	21	21	0	100	1	-1	TTTAATCTTACAGATTTGTCA	TTTAATCTTACAGATTTGTCA	162	159378	N/A
k141_598427_1	NC_001664.4	100	21	0	0	257	277	2402	2382	0.000107	39.2	NC_001664.4	42	21	21	0	100	1	-1	AGGACGGGGAGGAGGAGGAGG	AGGACGGGGAGGAGGAGGAGG	432	159378	N/A
k141_608438_1	NC_001664.4	100	19	0	0	17	35	85286	85268	0.000475	35.6	NC_001664.4	38	19	19	0	100	1	-1	ATTTAAAAGAGAAAAAAAA	ATTTAAAAGAGAAAAAAAA	168	159378	N/A
k141_619198_1	NC_001664.4	100	20	0	0	263	282	102	83	0.000288	37.4	NC_001664.4	40	20	20	0	100	1	-1	GGTTAGGGTTAGGGTTAGGG	GGTTAGGGTTAGGGTTAGGG	336	159378	N/A
k141_620454_1	NC_001664.4	100	18	0	0	57	74	87491	87474	0.000741	33.7	NC_001664.4	36	18	18	0	100	1	-1	AGAAAAGCAAACATGCAA	AGAAAAGCAAACATGCAA	84	159378	N/A
k141_621107_1	NC_001664.4	100	20	0	0	214	233	18975	18956	0.000524	37.4	NC_001664.4	40	20	20	0	100	1	-1	AAATGCCCATTCTCAGACAG	AAATGCCCATTCTCAGACAG	597	159378	N/A
k141_621201_1	NC_001664.4	100	19	0	0	95	113	51712	51694	0.000428	35.6	NC_001664.4	38	19	19	0	100	1	-1	CAAAAAAAGAAGAAGAAAA	CAAAAAAAGAAGAAGAAAA	153	159378	N/A
k141_624624_2	NC_001664.4	100	19	0	0	68	86	83378	83360	0.000681	35.6	NC_001664.4	38	19	19	0	100	1	-1	TATATAATAAACTTTTAAA	TATATAATAAACTTTTAAA	234	159378	N/A
k141_629046_1	NC_001664.4	100	20	0	0	97	116	8670	8651	0.000185	37.4	NC_001664.4	40	20	20	0	100	1	-1	TTGTTGTTGTTATTGTTGTT	TTGTTGTTGTTATTGTTGTT	222	159378	N/A
k141_633604_1	NC_001664.4	100	19	0	0	2	20	121382	121364	0.000304	35.6	NC_001664.4	38	19	19	0	100	1	-1	TTATCCTTTACATTATCCA	TTATCCTTTACATTATCCA	114	159378	N/A
k141_639644_1	NC_001664.4	100	20	0	0	1	20	51709	51690	8.71e-05	37.4	NC_001664.4	40	20	20	0	100	1	-1	AAAAAGAAGAAGAAAAGAAA	AAAAAGAAGAAGAAAAGAAA	114	159378	N/A
k141_643480_1	NC_001664.4	100	19	0	0	63	81	18462	18444	0.000456	35.6	NC_001664.4	38	19	19	0	100	1	-1	AGTGTTCCAAAAACTTTTT	AGTGTTCCAAAAACTTTTT	162	159378	N/A
k141_644657_2	NC_001664.4	100	19	0	0	66	84	36407	36389	0.00038	35.6	NC_001664.4	38	19	19	0	100	1	-1	CGAAATGAAAGAAAGAATG	CGAAATGAAAGAAAGAATG	138	159378	N/A
k141_648790_1	NC_001664.4	100	18	0	0	3	20	132148	132131	0.00084	33.7	NC_001664.4	36	18	18	0	100	1	-1	ACACATACATATACATAT	ACACATACATATACATAT	93	159378	N/A
k141_650254_1	NC_001664.4	100	18	0	0	7	24	87073	87056	0.000707	33.7	NC_001664.4	36	18	18	0	100	1	-1	GTATTAAAATTCAAGTGG	GTATTAAAATTCAAGTGG	81	159378	N/A
k141_652590_1	NC_001664.4	100	21	0	0	26	46	8679	8659	9.02e-05	39.2	NC_001664.4	42	21	21	0	100	1	-1	TTGTTGTTATTGTTGTTGTTA	TTGTTGTTATTGTTGTTGTTA	366	159378	N/A
k141_659395_1	NC_001664.4	100	19	0	0	32	50	150155	150137	0.000174	35.6	NC_001664.4	38	19	19	0	100	1	-1	ACATTTATTTTAACATTTA	ACATTTATTTTAACATTTA	72	159378	N/A
k141_659759_1	NC_001664.4	100	19	0	0	105	123	40877	40859	0.000776	35.6	NC_001664.4	38	19	19	0	100	1	-1	TTTTCCCTTTTTACTCAAA	TTTTCCCTTTTTACTCAAA	264	159378	N/A
k141_663697_2	NC_001664.4	100	19	0	0	99	117	32670	32652	0.00038	35.6	NC_001664.4	38	19	19	0	100	1	-1	GAGAAGAATGTTGAAAAGT	GAGAAGAATGTTGAAAAGT	138	159378	N/A
k141_667821_1	NC_001664.4	100	20	0	0	105	124	101652	101633	0.000564	37.4	NC_001664.4	40	20	20	0	100	1	-1	ATTTAACTTTATTTTCAGAA	ATTTAACTTTATTTTCAGAA	642	159378	N/A
k141_677710_1	NC_001664.4	100	22	0	0	291	312	137712	137691	3.34e-05	41	NC_001664.4	44	22	22	0	100	1	-1	TTTTCCTCTGACTGAGTCATTT	TTTTCCTCTGACTGAGTCATTT	468	159378	N/A
k141_681106_1	NC_001664.4	100	18	0	0	24	41	18975	18958	0.000608	33.7	NC_001664.4	36	18	18	0	100	1	-1	AAATGCCCATTCTCAGAC	AAATGCCCATTCTCAGAC	72	159378	N/A
k141_712366_1	NC_001664.4	100	18	0	0	72	89	42351	42334	0.000807	33.7	NC_001664.4	36	18	18	0	100	1	-1	AAGAAGAGAAAATATATA	AAGAAGAGAAAATATATA	90	159378	N/A
k141_716968_1	NC_001664.4	100	19	0	0	72	90	2394	2376	0.00038	35.6	NC_001664.4	38	19	19	0	100	1	-1	GAGGAGGAGGAGGAAGAGA	GAGGAGGAGGAGGAAGAGA	138	159378	N/A
k141_722244_1	NC_001664.4	100	20	0	0	36	55	35974	35955	5.54e-05	37.4	NC_001664.4	40	20	20	0	100	1	-1	GAGGATTATTAAAGATATGT	GAGGATTATTAAAGATATGT	78	159378	N/A
k141_722304_1	NC_001664.4	100	18	0	0	8	25	21786	21769	0.000741	33.7	NC_001664.4	36	18	18	0	100	1	-1	GTAACAATGATGTCTGAA	GTAACAATGATGTCTGAA	84	159378	N/A
k141_731269_1	NC_001664.4	100	20	0	0	53	72	144226	144207	0.000171	37.4	NC_001664.4	40	20	20	0	100	1	-1	TAGTATTTATATTGTTTAAC	TAGTATTTATATTGTTTAAC	207	159378	N/A
k141_738434_1	NC_001664.4	100	18	0	0	15	32	99039	99022	0.001	33.7	NC_001664.4	36	18	18	0	100	1	-1	AAAAAACTATATACATAA	AAAAAACTATATACATAA	99	159378	N/A
k141_751253_1	NC_001664.4	100	19	0	0	152	170	12435	12417	0.000532	35.6	NC_001664.4	38	19	19	0	100	1	-1	TTCTGTGCTCTGTAGTTGC	TTCTGTGCTCTGTAGTTGC	186	159378	N/A
k141_752663_2	NC_001664.4	100	19	0	0	88	106	113452	113434	0.000298	35.6	NC_001664.4	38	19	19	0	100	1	-1	CTTGAAAAAATTAAAAGAA	CTTGAAAAAATTAAAAGAA	111	159378	N/A
k141_756683_1	NC_001664.4	100	18	0	0	44	61	114319	114302	0.000674	33.7	NC_001664.4	36	18	18	0	100	1	-1	AGTTTAATCAAATTTTTA	AGTTTAATCAAATTTTTA	78	159378	N/A
k141_761704_2	NC_001664.4	100	19	0	0	1	19	66087	66069	0.000409	35.6	NC_001664.4	38	19	19	0	100	1	-1	TTGGAAAAGATCAACAAAA	TTGGAAAAGATCAACAAAA	147	159378	N/A
k141_761704_3	NC_001664.4	100	19	0	0	282	300	66087	66069	0.001	35.6	NC_001664.4	38	19	19	0	100	1	-1	TTGGAAAAGATCAACAAAA	TTGGAAAAGATCAACAAAA	315	159378	N/A
k141_788901_1	NC_001664.4	100	20	0	0	275	294	8679	8660	0.000252	37.4	NC_001664.4	40	20	20	0	100	1	-1	TTGTTGTTATTGTTGTTGTT	TTGTTGTTATTGTTGTTGTT	297	159378	N/A
k141_792697_1	NC_001664.4	100	19	0	0	34	52	34327	34309	0.000222	35.6	NC_001664.4	38	19	19	0	100	1	-1	ATTATTAACAATGAAAATT	ATTATTAACAATGAAAATT	87	159378	N/A
k141_805509_1	NC_001664.4	100	18	0	0	13	30	92847	92830	0.000741	33.7	NC_001664.4	36	18	18	0	100	1	-1	ACAAAGTTTACAAAAACA	ACAAAGTTTACAAAAACA	84	159378	N/A
k141_806240_1	NC_001664.4	100	18	0	0	43	60	45694	45677	0.000774	33.7	NC_001664.4	36	18	18	0	100	1	-1	CTGTGGCTTCTCGTTCAG	CTGTGGCTTCTCGTTCAG	87	159378	N/A
k141_814685_2	NC_001664.4	100	19	0	0	3	21	84313	84295	0.0007	35.6	NC_001664.4	38	19	19	0	100	1	-1	GACAGTACATAAAATTGAA	GACAGTACATAAAATTGAA	240	159378	N/A
k141_817110_1	NC_001664.4	100	19	0	0	127	145	66087	66069	0.000627	35.6	NC_001664.4	38	19	19	0	100	1	-1	TTGGAAAAGATCAACAAAA	TTGGAAAAGATCAACAAAA	216	159378	N/A
k141_820671_1	NC_001664.4	100	19	0	0	73	91	27110	27092	0.000241	35.6	NC_001664.4	38	19	19	0	100	1	-1	ATAAAGTTATTTTTCCTTT	ATAAAGTTATTTTTCCTTT	93	159378	N/A
k141_821064_1	NC_001664.4	100	18	0	0	51	68	136680	136663	0.000707	33.7	NC_001664.4	36	18	18	0	100	1	-1	TTTTTTCATTGATTCTTT	TTTTTTCATTGATTCTTT	81	159378	N/A
k141_827700_1	NC_001664.4	100	18	0	0	46	63	119832	119815	0.000608	33.7	NC_001664.4	36	18	18	0	100	1	-1	GTATCGACTTTTTTATTA	GTATCGACTTTTTTATTA	72	159378	N/A
k141_832916_1	NC_001664.4	100	20	0	0	145	164	142845	142826	0.000461	37.4	NC_001664.4	40	20	20	0	100	1	-1	TGGAGTGGGAGGCAGAAATC	TGGAGTGGGAGGCAGAAATC	528	159378	N/A
k141_847750_1	NC_001664.4	100	20	0	0	46	65	51713	51694	9.26e-05	37.4	NC_001664.4	40	20	20	0	100	1	-1	TCAAAAAAAGAAGAAGAAAA	TCAAAAAAAGAAGAAGAAAA	120	159378	N/A
k141_858128_1	NC_001664.4	100	19	0	0	60	78	59459	59441	0.000599	35.6	NC_001664.4	38	19	19	0	100	1	-1	TGAGCAAAGAAATGACCTG	TGAGCAAAGAAATGACCTG	207	159378	N/A
k141_859310_1	NC_001664.4	100	21	0	0	72	92	8666	8646	5.51e-05	39.2	NC_001664.4	42	21	21	0	100	1	-1	TGTTGTTATTGTTGTTGTTTT	TGTTGTTATTGTTGTTGTTTT	231	159378	N/A
k141_860168_1	NC_001664.4	100	18	0	0	53	70	15824	15807	0.00084	33.7	NC_001664.4	36	18	18	0	100	1	-1	GGGTTGGAAATCAGTTCT	GGGTTGGAAATCAGTTCT	93	159378	N/A
k141_862857_1	NC_001664.4	100	23	0	0	325	347	106	84	1.01e-05	42.8	NC_001664.4	46	23	23	0	100	1	-1	CTAGGGTTAGGGTTAGGGTTAGG	CTAGGGTTAGGGTTAGGGTTAGG	492	159378	N/A
k141_865331_1	NC_001664.4	100	18	0	0	6	23	19440	19423	0.000741	33.7	NC_001664.4	36	18	18	0	100	1	-1	ATTCTTGAAGTTAGTAAT	ATTCTTGAAGTTAGTAAT	84	159378	N/A
k141_873253_1	NC_001664.4	100	20	0	0	100	119	94927	94908	0.00015	37.4	NC_001664.4	40	20	20	0	100	1	-1	GATACAACAATTGCTGCTTA	GATACAACAATTGCTGCTTA	183	159378	N/A
k141_874231_1	NC_001664.4	100	21	0	0	42	62	130488	130468	1.43e-05	39.2	NC_001664.4	42	21	21	0	100	1	-1	AATATTTAAAAATAAATTAAT	AATATTTAAAAATAAATTAAT	72	159378	N/A
k141_878504_1	NC_001664.4	100	19	0	0	15	33	132122	132104	0.000304	35.6	NC_001664.4	38	19	19	0	100	1	-1	ACATACATATACACATACA	ACATACATATACACATACA	114	159378	N/A
k141_887246_1	NC_001664.4	100	19	0	0	29	47	110872	110854	0.000314	35.6	NC_001664.4	38	19	19	0	100	1	-1	GTAACTTCTATCTCATTTA	GTAACTTCTATCTCATTTA	117	159378	N/A
k141_899416_1	NC_001664.4	100	19	0	0	51	69	147994	147976	0.000212	35.6	NC_001664.4	38	19	19	0	100	1	-1	AGAAAAGAATATGTATATA	AGAAAAGAATATGTATATA	84	159378	N/A
k141_909432_1	NC_001664.4	100	18	0	0	45	62	51710	51693	0.000575	33.7	NC_001664.4	36	18	18	0	100	1	-1	AAAAAAGAAGAAGAAAAG	AAAAAAGAAGAAGAAAAG	69	159378	N/A
k141_921044_1	NC_001664.4	100	19	0	0	4	22	55676	55658	0.000279	35.6	NC_001664.4	38	19	19	0	100	1	-1	AGAAACTCTGTAATTTGAG	AGAAACTCTGTAATTTGAG	105	159378	N/A
k141_921847_1	NC_001664.4	100	19	0	0	223	241	81831	81813	0.000795	35.6	NC_001664.4	38	19	19	0	100	1	-1	ACATCAAAATTTTGGCTAA	ACATCAAAATTTTGGCTAA	270	159378	N/A
k141_925836_1	NC_001664.4	100	18	0	0	34	51	148142	148125	0.000774	33.7	NC_001664.4	36	18	18	0	100	1	-1	TTTTATATTTATGCAGTT	TTTTATATTTATGCAGTT	87	159378	N/A
k141_932140_1	NC_001664.4	100	18	0	0	30	47	88756	88739	0.000608	33.7	NC_001664.4	36	18	18	0	100	1	-1	TCAAGCACAAAACCAGGA	TCAAGCACAAAACCAGGA	72	159378	N/A
k141_935120_2	NC_001664.4	100	20	0	0	40	59	12439	12420	0.000383	37.4	NC_001664.4	40	20	20	0	100	1	-1	TGTCTTCTGTGCTCTGTAGT	TGTCTTCTGTGCTCTGTAGT	441	159378	N/A
k141_936340_1	NC_001664.4	100	18	0	0	17	34	99637	99620	0.001	33.7	NC_001664.4	36	18	18	0	100	1	-1	AATTTCAAAATTACAGAA	AATTTCAAAATTACAGAA	102	159378	N/A
k141_936966_1	NC_001664.4	100	20	0	0	112	131	126436	126417	0.000171	37.4	NC_001664.4	40	20	20	0	100	1	-1	ATAATGCAAAAAGAATTAAT	ATAATGCAAAAAGAATTAAT	207	159378	N/A
k141_942871_2	NC_001664.4	100	19	0	0	133	151	31048	31030	0.000542	35.6	NC_001664.4	38	19	19	0	100	1	-1	TTTTTAATAAATTGGTTTT	TTTTTAATAAATTGGTTTT	189	159378	N/A
k141_955508_1	NC_001664.4	100	20	0	0	46	65	8670	8651	4.45e-05	37.4	NC_001664.4	40	20	20	0	100	1	-1	TTGTTGTTGTTATTGTTGTT	TTGTTGTTGTTATTGTTGTT	66	159378	N/A
k141_966533_1	NC_001664.4	100	19	0	0	25	43	2394	2376	0.000475	35.6	NC_001664.4	38	19	19	0	100	1	-1	GAGGAGGAGGAGGAAGAGA	GAGGAGGAGGAGGAAGAGA	168	159378	N/A
k141_966599_1	NC_001664.4	100	19	0	0	186	204	127088	127070	0.000589	35.6	NC_001664.4	38	19	19	0	100	1	-1	AGACAATAAACAAATAAAA	AGACAATAAACAAATAAAA	204	159378	N/A
k141_966677_3	NC_001664.4	100	19	0	0	191	209	50678	50660	0.000785	35.6	NC_001664.4	38	19	19	0	100	1	-1	AAGACATATTCCTGAGCCT	AAGACATATTCCTGAGCCT	267	159378	N/A
k141_972539_1	NC_001664.4	100	19	0	0	75	93	22276	22258	0.00069	35.6	NC_001664.4	38	19	19	0	100	1	-1	AGCTAGTAGGAGAATTCCT	AGCTAGTAGGAGAATTCCT	237	159378	N/A
k141_973451_1	NC_001664.4	100	19	0	0	100	118	125234	125216	0.00089	35.6	NC_001664.4	38	19	19	0	100	1	-1	TTGGTTTACCAACCAAAAG	TTGGTTTACCAACCAAAAG	300	159378	N/A
k141_974605_1	NC_001664.4	100	20	0	0	253	272	108722	108703	0.000239	37.4	NC_001664.4	40	20	20	0	100	1	-1	CTTTTCTGTTGTTTATCTGC	CTTTTCTGTTGTTTATCTGC	282	159378	N/A
k141_984873_1	NC_001664.4	100	18	0	0	39	56	25934	25917	0.000873	33.7	NC_001664.4	36	18	18	0	100	1	-1	TAAATATCTATTTAAAAT	TAAATATCTATTTAAAAT	96	159378	N/A
k141_992469_1	NC_001664.4	100	20	0	0	241	260	132133	132114	0.00022	37.4	NC_001664.4	40	20	20	0	100	1	-1	TATACACATACACATACATA	TATACACATACACATACATA	261	159378	N/A
k141_1002566_1	NC_001664.4	100	19	0	0	17	35	58538	58520	0.000399	35.6	NC_001664.4	38	19	19	0	100	1	-1	ATTTTGATTTAAAATATTT	ATTTTGATTTAAAATATTT	144	159378	N/A
k141_1012402_1	NC_001664.4	100	19	0	0	22	40	107775	107757	0.000618	35.6	NC_001664.4	38	19	19	0	100	1	-1	TCAAGACCGTTGTTATCAA	TCAAGACCGTTGTTATCAA	213	159378	N/A
k141_1023357_3	NC_001664.4	100	19	0	0	43	61	145650	145632	0.000494	35.6	NC_001664.4	38	19	19	0	100	1	-1	GACAACTCCAAGGACCATC	GACAACTCCAAGGACCATC	174	159378	N/A
k141_1025574_1	NC_001664.4	100	20	0	0	4	23	147295	147276	0.000174	37.4	NC_001664.4	40	20	20	0	100	1	-1	AACTTGATATTTGTTCAGTC	AACTTGATATTTGTTCAGTC	210	159378	N/A
k141_1032553_1	NC_001664.4	100	19	0	0	21	39	55909	55891	0.000241	35.6	NC_001664.4	38	19	19	0	100	1	-1	ATTCTGGAAACAGGTTGAA	ATTCTGGAAACAGGTTGAA	93	159378	N/A
k141_1037617_1	NC_001664.4	100	19	0	0	32	50	17823	17805	0.00058	35.6	NC_001664.4	38	19	19	0	100	1	-1	ACTTCAATCTTCCCTTTGT	ACTTCAATCTTCCCTTTGT	201	159378	N/A
k141_1040596_2	NC_001664.4	100	19	0	0	9	27	50422	50404	0.000269	35.6	NC_001664.4	38	19	19	0	100	1	-1	AAAAGGCAGTGAGATAGAT	AAAAGGCAGTGAGATAGAT	102	159378	N/A
k141_1042426_1	NC_001664.4	100	21	0	0	43	63	11196	11176	2.73e-05	39.2	NC_001664.4	42	21	21	0	100	1	-1	GGAATGCTGAGCTGCAGTCTC	GGAATGCTGAGCTGCAGTCTC	123	159378	N/A
k141_1043835_1	NC_001664.4	100	18	0	0	29	46	67943	67926	0.000542	33.7	NC_001664.4	36	18	18	0	100	1	-1	AAAATAATATATATATAA	AAAATAATATATATATAA	66	159378	N/A
k141_1046574_1	NC_001664.4	100	18	0	0	32	49	126191	126174	0.000608	33.7	NC_001664.4	36	18	18	0	100	1	-1	TGTTAAAACATGCAATAA	TGTTAAAACATGCAATAA	72	159378	N/A
k141_1047124_1	NC_001664.4	100	18	0	0	76	93	125311	125294	0.001	33.7	NC_001664.4	36	18	18	0	100	1	-1	GTTAGTGTGAACTTTACT	GTTAGTGTGAACTTTACT	102	159378	N/A
k141_1066661_2	NC_001664.4	100	19	0	0	37	55	42350	42332	0.000371	35.6	NC_001664.4	38	19	19	0	100	1	-1	AGAAGAGAAAATATATATC	AGAAGAGAAAATATATATC	135	159378	N/A
k141_1068778_1	NC_001664.4	100	19	0	0	117	135	4240	4222	0.000409	35.6	NC_001664.4	38	19	19	0	100	1	-1	TTTTACCTATGTATTTTTT	TTTTACCTATGTATTTTTT	147	159378	N/A
k141_1070782_7	NC_001664.4	100	20	0	0	260	279	2396	2377	0.000241	37.4	NC_001664.4	40	20	20	0	100	1	-1	GGGAGGAGGAGGAGGAAGAG	GGGAGGAGGAGGAGGAAGAG	285	159378	N/A
k141_1071751_1	NC_001664.4	100	20	0	0	2	21	8666	8647	4.72e-05	37.4	NC_001664.4	40	20	20	0	100	1	-1	TGTTGTTATTGTTGTTGTTT	TGTTGTTATTGTTGTTGTTT	69	159378	N/A
k141_1077783_1	NC_001664.4	100	20	0	0	165	184	122533	122514	0.000201	37.4	NC_001664.4	40	20	20	0	100	1	-1	AACAGAGACTGGTTGAGTTT	AACAGAGACTGGTTGAGTTT	240	159378	N/A
k141_1084372_1	NC_001664.4	100	18	0	0	33	50	11441	11424	0.000774	33.7	NC_001664.4	36	18	18	0	100	1	-1	AGTTTTCACAAAGAAAAA	AGTTTTCACAAAGAAAAA	87	159378	N/A
k141_1084403_2	NC_001664.4	100	20	0	0	29	48	37875	37856	5.81e-05	37.4	NC_001664.4	40	20	20	0	100	1	-1	AATCCCAAGAGGCAGAGATG	AATCCCAAGAGGCAGAGATG	81	159378	N/A
k141_1084835_1	NC_001664.4	100	18	0	0	18	35	51711	51694	0.000807	33.7	NC_001664.4	36	18	18	0	100	1	-1	AAAAAAAGAAGAAGAAAA	AAAAAAAGAAGAAGAAAA	90	159378	N/A
k141_1085023_1	NC_001664.4	100	19	0	0	114	132	59459	59441	0.000861	35.6	NC_001664.4	38	19	19	0	100	1	-1	TGAGCAAAGAAATGACCTG	TGAGCAAAGAAATGACCTG	291	159378	N/A
k141_1086641_2	NC_001664.4	100	19	0	0	19	37	39018	39000	0.000447	35.6	NC_001664.4	38	19	19	0	100	1	-1	TCATTTCATTTGTTTTTTA	TCATTTCATTTGTTTTTTA	159	159378	N/A
k141_1089350_1	NC_001664.4	100	20	0	0	3	22	142415	142396	0.000247	37.4	NC_001664.4	40	20	20	0	100	1	-1	TCTTCAAATTATTAGACCAC	TCTTCAAATTATTAGACCAC	291	159378	N/A
k141_1090931_3	NC_001664.4	100	19	0	0	177	195	59597	59579	0.00058	35.6	NC_001664.4	38	19	19	0	100	1	-1	ATCGCTTAAAGAAAAAAAG	ATCGCTTAAAGAAAAAAAG	201	159378	N/A
k141_1093157_1	NC_001664.4	100	19	0	0	72	90	130204	130186	0.000269	35.6	NC_001664.4	38	19	19	0	100	1	-1	TAAATACATTAAGCAAATA	TAAATACATTAAGCAAATA	102	159378	N/A
k141_1102463_1	NC_001664.4	100	19	0	0	162	180	102212	102194	0.000842	35.6	NC_001664.4	38	19	19	0	100	1	-1	TCTTGAATCCTTTAAGATT	TCTTGAATCCTTTAAGATT	285	159378	N/A
k141_1118012_1	NC_001664.4	100	19	0	0	65	83	131615	131597	0.000212	35.6	NC_001664.4	38	19	19	0	100	1	-1	ATACACATACACATACACA	ATACACATACACATACACA	84	159378	N/A
k141_1131476_1	NC_001664.4	100	19	0	0	147	165	26593	26575	0.000627	35.6	NC_001664.4	38	19	19	0	100	1	-1	AAAAACATTACTGTATCCT	AAAAACATTACTGTATCCT	216	159378	N/A
k141_1139787_1	NC_001664.4	100	19	0	0	79	97	62489	62471	0.0007	35.6	NC_001664.4	38	19	19	0	100	1	-1	AATACAATGAATTTTTTAA	AATACAATGAATTTTTTAA	240	159378	N/A
k141_1140046_2	NC_001664.4	100	20	0	0	65	84	14544	14525	0.000152	37.4	NC_001664.4	40	20	20	0	100	1	-1	ATGGTGAAAGACTTAAAATT	ATGGTGAAAGACTTAAAATT	186	159378	N/A
k141_1141583_1	NC_001664.4	100	19	0	0	243	261	135138	135120	0.001	35.6	NC_001664.4	38	19	19	0	100	1	-1	TAAAAATATGCAAATTTTA	TAAAAATATGCAAATTTTA	306	159378	N/A
k141_1142010_1	NC_001664.4	100	18	0	0	1	18	46332	46315	0.000873	33.7	NC_001664.4	36	18	18	0	100	1	-1	TTGTTGTTGTTGTTTGCT	TTGTTGTTGTTGTTTGCT	96	159378	N/A
k141_1148790_1	NC_001664.4	100	18	0	0	19	36	55216	55199	0.000873	33.7	NC_001664.4	36	18	18	0	100	1	-1	GTAGATATTTTAAAAATA	GTAGATATTTTAAAAATA	96	159378	N/A
k141_1151619_1	NC_001664.4	100	19	0	0	93	111	62452	62434	0.000323	35.6	NC_001664.4	38	19	19	0	100	1	-1	TGTAAATGACATGCAGAAA	TGTAAATGACATGCAGAAA	120	159378	N/A
k141_1154240_1	NC_001664.4	100	20	0	0	16	35	72440	72421	0.000117	37.4	NC_001664.4	40	20	20	0	100	1	-1	AAAAAGAAGACCATCCAAGC	AAAAAGAAGACCATCCAAGC	147	159378	N/A
k141_1169963_2	NC_001664.4	100	20	0	0	311	330	129690	129671	0.000394	37.4	NC_001664.4	40	20	20	0	100	1	-1	CCAGAGGAGGAAATGGAAAA	CCAGAGGAGGAAATGGAAAA	453	159378	N/A
k141_1174328_1	NC_001664.4	100	18	0	0	53	70	96612	96595	0.001	33.7	NC_001664.4	36	18	18	0	100	1	-1	AAAATAATTTAGGAATTT	AAAATAATTTAGGAATTT	99	159378	N/A
k141_1174632_2	NC_001664.4	100	19	0	0	195	213	134452	134434	0.001	35.6	NC_001664.4	38	19	19	0	100	1	-1	CTCAATGCGATTCAGTAGT	CTCAATGCGATTCAGTAGT	312	159378	N/A
k141_1186430_1	NC_001664.4	100	18	0	0	43	60	28856	28839	0.000873	33.7	NC_001664.4	36	18	18	0	100	1	-1	GAAATTTACAAGAAAAAG	GAAATTTACAAGAAAAAG	96	159378	N/A
k141_1186942_1	NC_001664.4	100	19	0	0	2	20	32238	32220	0.000184	35.6	NC_001664.4	38	19	19	0	100	1	-1	TCTATGAAGATTTGACATT	TCTATGAAGATTTGACATT	75	159378	N/A
k141_1197898_1	NC_001664.4	100	20	0	0	20	39	68595	68576	0.000125	37.4	NC_001664.4	40	20	20	0	100	1	-1	TAAAATTTAATTTCAAAAAA	TAAAATTTAATTTCAAAAAA	156	159378	N/A
k141_1201651_1	NC_001664.4	100	19	0	0	115	133	132131	132113	0.000409	35.6	NC_001664.4	38	19	19	0	100	1	-1	TACACATACACATACATAT	TACACATACACATACATAT	147	159378	N/A
k141_1201681_1	NC_001664.4	100	19	0	0	39	57	36135	36117	0.000269	35.6	NC_001664.4	38	19	19	0	100	1	-1	CGATTTTTTAAAAATTGGA	CGATTTTTTAAAAATTGGA	102	159378	N/A
k141_1201872_1	NC_001664.4	100	19	0	0	66	84	51711	51693	0.000532	35.6	NC_001664.4	38	19	19	0	100	1	-1	AAAAAAAGAAGAAGAAAAG	AAAAAAAGAAGAAGAAAAG	186	159378	N/A
k141_1215967_1	NC_001664.4	100	18	0	0	24	41	132905	132888	0.000475	33.7	NC_001664.4	36	18	18	0	100	1	-1	TATAGACATTGCTTTCTC	TATAGACATTGCTTTCTC	60	159378	N/A
k141_1219580_1	NC_001664.4	100	21	0	0	46	66	11851	11831	4.45e-05	39.2	NC_001664.4	42	21	21	0	100	1	-1	ATCTGTGCCTTAAAAAGATCT	ATCTGTGCCTTAAAAAGATCT	189	159378	N/A
k141_1225707_1	NC_001664.4	100	18	0	0	6	23	36989	36972	0.000641	33.7	NC_001664.4	36	18	18	0	100	1	-1	CATGTATTTTGGTGTGTG	CATGTATTTTGGTGTGTG	75	159378	N/A
k141_1226289_2	NC_001664.4	100	19	0	0	19	37	2388	2370	0.000212	35.6	NC_001664.4	38	19	19	0	100	1	-1	GAGGAGGAAGAGAGGAAGA	GAGGAGGAAGAGAGGAAGA	84	159378	N/A
k141_1229041_1	NC_001664.4	100	20	0	0	16	35	81711	81692	9.53e-05	37.4	NC_001664.4	40	20	20	0	100	1	-1	ATGGGAACAAAAAATTTCAT	ATGGGAACAAAAAATTTCAT	123	159378	N/A
k141_1230198_1	NC_001664.4	100	19	0	0	86	104	81784	81766	0.000371	35.6	NC_001664.4	38	19	19	0	100	1	-1	CCCTCTACCTAGCAACATC	CCCTCTACCTAGCAACATC	135	159378	N/A
k141_1231039_1	NC_001664.4	100	18	0	0	42	59	67854	67837	0.001	33.7	NC_001664.4	36	18	18	0	100	1	-1	TGGAAAATATTTGCATAA	TGGAAAATATTTGCATAA	105	159378	N/A
k141_1234433_1	NC_001664.4	100	20	0	0	28	47	92968	92949	0.000106	37.4	NC_001664.4	40	20	20	0	100	1	-1	GGGACAGAACAACAAGACAC	GGGACAGAACAACAAGACAC	135	159378	N/A
k141_1238852_1	NC_001664.4	100	18	0	0	72	89	39041	39024	0.00084	33.7	NC_001664.4	36	18	18	0	100	1	-1	AAATACAGTATATAATGT	AAATACAGTATATAATGT	93	159378	N/A
k141_1245161_1	NC_001664.4	100	19	0	0	40	58	114350	114332	0.000269	35.6	NC_001664.4	38	19	19	0	100	1	-1	AAAAGAAGAGAAAAGCAGC	AAAAGAAGAGAAAAGCAGC	102	159378	N/A
k141_1250394_1	NC_001664.4	100	19	0	0	15	33	136561	136543	0.000504	35.6	NC_001664.4	38	19	19	0	100	1	-1	TAAAATAAAAAAGACATAT	TAAAATAAAAAAGACATAT	177	159378	N/A
k141_1253087_1	NC_001664.4	100	19	0	0	175	193	10120	10102	0.00058	35.6	NC_001664.4	38	19	19	0	100	1	-1	AAAAAAAATAAAGAGAATG	AAAAAAAATAAAGAGAATG	201	159378	N/A
k141_1256501_1	NC_001664.4	100	18	0	0	18	35	88983	88966	0.000608	33.7	NC_001664.4	36	18	18	0	100	1	-1	CAGGATTATAAAAACACA	CAGGATTATAAAAACACA	72	159378	N/A
k141_1259051_8	NC_001664.4	100	19	0	0	12	30	18818	18800	0.000589	35.6	NC_001664.4	38	19	19	0	100	1	-1	GGGCCCACAGCATCACCTG	GGGCCCACAGCATCACCTG	204	159378	N/A
k141_1263324_1	NC_001664.4	100	19	0	0	29	47	4026	4008	0.000618	35.6	NC_001664.4	38	19	19	0	100	1	-1	GGGACAGGGGGTGTGACGG	GGGACAGGGGGTGTGACGG	213	159378	N/A
k141_1264752_1	NC_001664.4	100	18	0	0	39	56	71779	71762	0.000575	33.7	NC_001664.4	36	18	18	0	100	1	-1	TCAAACAATTCTGTGTTT	TCAAACAATTCTGTGTTT	69	159378	N/A
k141_1270153_1	NC_001664.4	100	20	0	0	273	292	115934	115915	0.000377	37.4	NC_001664.4	40	20	20	0	100	1	-1	TGAAGTCACCAAAGCATTAC	TGAAGTCACCAAAGCATTAC	435	159378	N/A
k141_1272411_1	NC_001664.4	100	19	0	0	92	110	53051	53033	0.000627	35.6	NC_001664.4	38	19	19	0	100	1	-1	CAAATAAAAAATTCTTGAA	CAAATAAAAAATTCTTGAA	216	159378	N/A
k141_1274603_1	NC_001664.4	100	19	0	0	184	202	109394	109376	0.000608	35.6	NC_001664.4	38	19	19	0	100	1	-1	AAATGTATATATCTTCATC	AAATGTATATATCTTCATC	210	159378	N/A
k141_1280986_1	NC_001664.4	100	20	0	0	133	152	134312	134293	0.000244	37.4	NC_001664.4	40	20	20	0	100	1	-1	GATTACATTGCAAACTCTGA	GATTACATTGCAAACTCTGA	288	159378	N/A
k141_1286536_1	NC_001664.4	100	19	0	0	29	47	47085	47067	0.000222	35.6	NC_001664.4	38	19	19	0	100	1	-1	AAGGTTTACTAGGTAGGCA	AAGGTTTACTAGGTAGGCA	87	159378	N/A
k141_1289828_1	NC_001664.4	100	19	0	0	57	75	15029	15011	0.001	35.6	NC_001664.4	38	19	19	0	100	1	-1	GAGACGGAGAATCTCAATA	GAGACGGAGAATCTCAATA	327	159378	N/A
k141_1309170_1	NC_001664.4	100	18	0	0	13	30	7419	7402	0.000741	33.7	NC_001664.4	36	18	18	0	100	1	-1	GGGGAGGGAGTGAAGAGA	GGGGAGGGAGTGAAGAGA	84	159378	N/A
k141_1309768_2	NC_001664.4	100	32	0	0	224	255	7686	7655	1.15e-10	59	NC_001664.4	64	32	32	0	100	1	-1	GGGTTAGGGTTAGGGTTAGGGTTAGGGTTAGC	GGGTTAGGGTTAGGGTTAGGGTTAGGGTTAGC	432	159378	N/A
k141_1309840_2	NC_001664.4	100	21	0	0	61	81	27111	27091	5.51e-05	39.2	NC_001664.4	42	21	21	0	100	1	-1	AATAAAGTTATTTTTCCTTTT	AATAAAGTTATTTTTCCTTTT	231	159378	N/A
k141_1325119_1	NC_001664.4	100	19	0	0	72	90	59459	59441	0.000795	35.6	NC_001664.4	38	19	19	0	100	1	-1	TGAGCAAAGAAATGACCTG	TGAGCAAAGAAATGACCTG	270	159378	N/A
k141_1340717_1	NC_001664.4	100	18	0	0	11	28	28858	28841	0.00084	33.7	NC_001664.4	36	18	18	0	100	1	-1	CTGAAATTTACAAGAAAA	CTGAAATTTACAAGAAAA	93	159378	N/A
k141_1343429_1	NC_001664.4	100	20	0	0	77	96	22769	22750	8.98e-05	37.4	NC_001664.4	40	20	20	0	100	1	-1	ATAATGTTTTGGGAAAAAAT	ATAATGTTTTGGGAAAAAAT	117	159378	N/A
k141_1353545_1	NC_001664.4	100	22	0	0	61	82	132134	132113	3.76e-05	41	NC_001664.4	44	22	22	0	100	1	-1	ATATACACATACACATACATAT	ATATACACATACACATACATAT	525	159378	N/A
k141_1360037_1	NC_001664.4	100	18	0	0	61	78	27639	27622	0.001	33.7	NC_001664.4	36	18	18	0	100	1	-1	TTATTTTACATACATAAG	TTATTTTACATACATAAG	105	159378	N/A
k141_1363008_1	NC_001664.4	100	19	0	0	93	111	23192	23174	0.000323	35.6	NC_001664.4	38	19	19	0	100	1	-1	AGCTTTTTCGTTGTTGTCT	AGCTTTTTCGTTGTTGTCT	120	159378	N/A
k141_1369020_1	NC_001664.4	100	18	0	0	9	26	16305	16288	0.000774	33.7	NC_001664.4	36	18	18	0	100	1	-1	AGAAAAAGTAGTAGTGTT	AGAAAAAGTAGTAGTGTT	87	159378	N/A
k141_1369521_1	NC_001664.4	100	19	0	0	176	194	147285	147267	0.000738	35.6	NC_001664.4	38	19	19	0	100	1	-1	TTGTTCAGTCTGTTTCAAA	TTGTTCAGTCTGTTTCAAA	252	159378	N/A
k141_1372718_2	NC_001664.4	100	19	0	0	143	161	109719	109701	0.001	35.6	NC_001664.4	38	19	19	0	100	1	-1	AAGAAACTCAGAAAAACCT	AAGAAACTCAGAAAAACCT	306	159378	N/A
k141_1393550_1	NC_001664.4	100	19	0	0	42	60	132144	132126	0.000136	35.6	NC_001664.4	38	19	19	0	100	1	-1	ATACATATACATATACACA	ATACATATACATATACACA	60	159378	N/A
k141_1398832_1	NC_001664.4	100	20	0	0	321	340	96193	96174	0.000583	37.4	NC_001664.4	40	20	20	0	100	1	-1	TGAAAACAGTTTTATTTTTC	TGAAAACAGTTTTATTTTTC	663	159378	N/A
k141_1399327_1	NC_001664.4	100	19	0	0	100	118	118390	118372	0.000671	35.6	NC_001664.4	38	19	19	0	100	1	-1	GGTTGGGCACAAAACAGTT	GGTTGGGCACAAAACAGTT	231	159378	N/A
k141_1399493_1	NC_001664.4	100	18	0	0	65	82	114354	114337	0.000873	33.7	NC_001664.4	36	18	18	0	100	1	-1	TAGAAAAAGAAGAGAAAA	TAGAAAAAGAAGAGAAAA	96	159378	N/A
k141_1401666_2	NC_001664.4	100	19	0	0	81	99	29530	29512	0.000456	35.6	NC_001664.4	38	19	19	0	100	1	-1	ACATTTTCAAATTTATTTG	ACATTTTCAAATTTATTTG	162	159378	N/A
k141_1402915_1	NC_001664.4	100	19	0	0	24	42	83748	83730	0.000174	35.6	NC_001664.4	38	19	19	0	100	1	-1	TATAATGTTTGGAAAATTT	TATAATGTTTGGAAAATTT	72	159378	N/A
k141_1406758_1	NC_001664.4	100	18	0	0	17	34	143213	143196	0.000608	33.7	NC_001664.4	36	18	18	0	100	1	-1	GTGTCATTGGAGAAATAC	GTGTCATTGGAGAAATAC	72	159378	N/A
k141_1423742_1	NC_001664.4	100	19	0	0	123	141	43205	43187	0.001	35.6	NC_001664.4	38	19	19	0	100	1	-1	GATTTTTTGAAAATATTTT	GATTTTTTGAAAATATTTT	318	159378	N/A
k141_1432886_1	NC_001664.4	100	19	0	0	78	96	3295	3277	0.000418	35.6	NC_001664.4	38	19	19	0	100	1	-1	GGGAGGGAAGGTGGATGGG	GGGAGGGAAGGTGGATGGG	150	159378	N/A
k141_1445630_1	NC_001664.4	100	18	0	0	10	27	7078	7061	0.000807	33.7	NC_001664.4	36	18	18	0	100	1	-1	TTCACTCCTCCCACCCCC	TTCACTCCTCCCACCCCC	90	159378	N/A
k141_1450302_1	NC_001664.4	100	20	0	0	146	165	51712	51693	0.000163	37.4	NC_001664.4	40	20	20	0	100	1	-1	CAAAAAAAGAAGAAGAAAAG	CAAAAAAAGAAGAAGAAAAG	198	159378	N/A
k141_1457865_1	NC_001664.4	100	20	0	0	54	73	49385	49366	0.000122	37.4	NC_001664.4	40	20	20	0	100	1	-1	ATCTCAAAGTATTCTTTTTT	ATCTCAAAGTATTCTTTTTT	153	159378	N/A
k141_1460329_1	NC_001664.4	100	19	0	0	102	120	19150	19132	0.000646	35.6	NC_001664.4	38	19	19	0	100	1	-1	AAAAGATGATATAATTGAA	AAAAGATGATATAATTGAA	222	159378	N/A
k141_1461771_1	NC_001664.4	100	20	0	0	23	42	50308	50289	4.45e-05	37.4	NC_001664.4	40	20	20	0	100	1	-1	TACATATATTTCTCATTAAA	TACATATATTTCTCATTAAA	66	159378	N/A
k141_1466546_2	NC_001664.4	100	19	0	0	13	31	127616	127598	0.001	35.6	NC_001664.4	38	19	19	0	100	1	-1	CAGCAGGGAGCTGAGGCAG	CAGCAGGGAGCTGAGGCAG	318	159378	N/A
k141_1469296_1	NC_001664.4	100	20	0	0	39	58	131170	131151	0.000114	37.4	NC_001664.4	40	20	20	0	100	1	-1	CACAGACACACACACAGACA	CACAGACACACACACAGACA	144	159378	N/A
k141_1471614_1	NC_001664.4	100	18	0	0	27	44	120210	120193	0.000608	33.7	NC_001664.4	36	18	18	0	100	1	-1	CTGTGTAAAAAATAAAAT	CTGTGTAAAAAATAAAAT	72	159378	N/A
k141_1474566_1	NC_001664.4	100	21	0	0	5	25	124034	124014	2.89e-05	39.2	NC_001664.4	42	21	21	0	100	1	-1	ATACAACTCTTTCAATAAATA	ATACAACTCTTTCAATAAATA	129	159378	N/A
k141_1474597_6	NC_001664.4	100	19	0	0	65	83	33478	33460	0.00058	35.6	NC_001664.4	38	19	19	0	100	1	-1	GGAAAACAGTCAAATTGAT	GGAAAACAGTCAAATTGAT	201	159378	N/A
k141_1485063_1	NC_001664.4	100	19	0	0	86	104	103	85	0.000646	35.6	NC_001664.4	38	19	19	0	100	1	-1	GGGTTAGGGTTAGGGTTAG	GGGTTAGGGTTAGGGTTAG	222	159378	N/A
k141_1495523_1	NC_001664.4	100	18	0	0	76	93	120535	120518	0.00084	33.7	NC_001664.4	36	18	18	0	100	1	-1	CTACCCTCAGTATTCTGA	CTACCCTCAGTATTCTGA	93	159378	N/A
k141_1496169_3	NC_001664.4	100	18	0	0	7	24	25475	25458	0.000509	33.7	NC_001664.4	36	18	18	0	100	1	-1	TTTAATGTAAAGTTATAT	TTTAATGTAAAGTTATAT	63	159378	N/A
k141_1501186_1	NC_001664.4	100	20	0	0	80	99	100658	100639	0.000326	37.4	NC_001664.4	40	20	20	0	100	1	-1	TCATTCTGCAGAAAATTTCT	TCATTCTGCAGAAAATTTCT	378	159378	N/A
k141_1534976_1	NC_001664.4	100	19	0	0	38	56	111312	111294	0.000269	35.6	NC_001664.4	38	19	19	0	100	1	-1	CACACACAGAAAAAGAAAA	CACACACAGAAAAAGAAAA	102	159378	N/A
k141_1538291_1	NC_001664.4	100	20	0	0	125	144	79228	79209	0.000117	37.4	NC_001664.4	40	20	20	0	100	1	-1	GTGTTAAGAGTGTTAAAGAC	GTGTTAAGAGTGTTAAAGAC	147	159378	N/A
k141_1540601_3	NC_001664.4	100	20	0	0	257	276	65997	65978	0.000415	37.4	NC_001664.4	40	20	20	0	100	1	-1	ATCCTGTAACAGGCGAAGAT	ATCCTGTAACAGGCGAAGAT	477	159378	N/A
k141_1554391_1	NC_001664.4	100	19	0	0	17	35	130600	130582	0.000323	35.6	NC_001664.4	38	19	19	0	100	1	-1	ATAAATCTCACTTTTACCC	ATAAATCTCACTTTTACCC	120	159378	N/A
k141_1556555_1	NC_001664.4	100	19	0	0	7	25	72901	72883	0.000361	35.6	NC_001664.4	38	19	19	0	100	1	-1	ACATGGTGTTCACGTATTC	ACATGGTGTTCACGTATTC	132	159378	N/A
k141_1562064_1	NC_001664.4	100	21	0	0	13	33	8667	8647	2.29e-05	39.2	NC_001664.4	42	21	21	0	100	1	-1	TTGTTGTTATTGTTGTTGTTT	TTGTTGTTATTGTTGTTGTTT	105	159378	N/A
k141_1564475_1	NC_001664.4	100	19	0	0	30	48	69016	68998	0.000333	35.6	NC_001664.4	38	19	19	0	100	1	-1	TTTGATGCCAAAGCTTTAT	TTTGATGCCAAAGCTTTAT	123	159378	N/A
k141_1572378_1	NC_001664.4	100	19	0	0	15	33	108384	108366	0.000728	35.6	NC_001664.4	38	19	19	0	100	1	-1	TTCTCCATCACAGAGCTGG	TTCTCCATCACAGAGCTGG	249	159378	N/A
k141_1572846_1	NC_001664.4	100	18	0	0	12	29	123468	123451	0.000641	33.7	NC_001664.4	36	18	18	0	100	1	-1	AAAAAATAACCATGGAAC	AAAAAATAACCATGGAAC	75	159378	N/A
k141_1572982_1	NC_001664.4	100	19	0	0	211	229	133032	133014	0.000709	35.6	NC_001664.4	38	19	19	0	100	1	-1	TTTTGTTGCTATAGATTAG	TTTTGTTGCTATAGATTAG	243	159378	N/A
k141_1579082_2	NC_001664.4	100	18	0	0	78	95	39789	39772	0.001	33.7	NC_001664.4	36	18	18	0	100	1	-1	TTTATTTGACAGGTCAAA	TTTATTTGACAGGTCAAA	102	159378	N/A
k141_1587256_1	NC_001664.4	100	18	0	0	31	48	110409	110392	0.000542	33.7	NC_001664.4	36	18	18	0	100	1	-1	ATGCTGAATTTTTCTATA	ATGCTGAATTTTTCTATA	66	159378	N/A
k141_1589898_1	NC_001664.4	100	19	0	0	74	92	8664	8646	0.000288	35.6	NC_001664.4	38	19	19	0	100	1	-1	TTGTTATTGTTGTTGTTTT	TTGTTATTGTTGTTGTTTT	108	159378	N/A
k141_1598034_1	NC_001664.4	100	19	0	0	26	44	133859	133841	0.000494	35.6	NC_001664.4	38	19	19	0	100	1	-1	TTTCCAACTCCAGTGTTTA	TTTCCAACTCCAGTGTTTA	174	159378	N/A
k141_1615013_1	NC_001664.4	100	19	0	0	193	211	129676	129658	0.000776	35.6	NC_001664.4	38	19	19	0	100	1	-1	GGAAAATATAATTACTACA	GGAAAATATAATTACTACA	264	159378	N/A
k141_1617691_1	NC_001664.4	100	20	0	0	452	471	130172	130153	0.000428	37.4	NC_001664.4	40	20	20	0	100	1	-1	TTCAATTTTATAAACATGTT	TTCAATTTTATAAACATGTT	492	159378	N/A
k141_1621675_1	NC_001664.4	100	19	0	0	98	116	61116	61098	0.000437	35.6	NC_001664.4	38	19	19	0	100	1	-1	TAAGAATGAATTTGAAAAA	TAAGAATGAATTTGAAAAA	156	159378	N/A
k141_1623708_1	NC_001664.4	100	18	0	0	25	42	38712	38695	0.000774	33.7	NC_001664.4	36	18	18	0	100	1	-1	TGTTTGTTTTTGTCAGAT	TGTTTGTTTTTGTCAGAT	87	159378	N/A
k141_1625445_1	NC_001664.4	100	19	0	0	5	23	7674	7656	0.00039	35.6	NC_001664.4	38	19	19	0	100	1	-1	GGGTTAGGGTTAGGGTTAG	GGGTTAGGGTTAGGGTTAG	141	159378	N/A
k141_1627417_1	NC_001664.4	100	18	0	0	82	99	77046	77029	0.001	33.7	NC_001664.4	36	18	18	0	100	1	-1	CCAACCCCAGCACCTCCC	CCAACCCCAGCACCTCCC	105	159378	N/A
k141_1636372_1	NC_001664.4	100	22	0	0	41	62	148146	148125	1.25e-05	41	NC_001664.4	44	22	22	0	100	1	-1	TTTTTTTTATATTTATGCAGTT	TTTTTTTTATATTTATGCAGTT	186	159378	N/A
k141_1646829_1	NC_001664.4	100	20	0	0	377	396	3711	3692	0.000348	37.4	NC_001664.4	40	20	20	0	100	1	-1	TTATTCTGTTTTTATTTTAT	TTATTCTGTTTTTATTTTAT	402	159378	N/A
k141_1652427_1	NC_001664.4	100	18	0	0	15	32	118583	118566	0.001	33.7	NC_001664.4	36	18	18	0	100	1	-1	AAAGTCAGAGATTATTCA	AAAGTCAGAGATTATTCA	99	159378	N/A
k141_1658008_1	NC_001664.4	100	19	0	0	48	66	129082	129064	0.000212	35.6	NC_001664.4	38	19	19	0	100	1	-1	CAAACAAACAAACATGATG	CAAACAAACAAACATGATG	84	159378	N/A
k141_1659720_1	NC_001664.4	100	19	0	0	106	124	150067	150049	0.000662	35.6	NC_001664.4	38	19	19	0	100	1	-1	AATGTTAAGTTTAAAAAGA	AATGTTAAGTTTAAAAAGA	228	159378	N/A
k141_1661573_1	NC_001664.4	100	19	0	0	61	79	144406	144388	0.000203	35.6	NC_001664.4	38	19	19	0	100	1	-1	ACAACTGAGGAGCACAGTT	ACAACTGAGGAGCACAGTT	81	159378	N/A
k141_1667144_1	NC_001664.4	100	18	0	0	49	66	132667	132650	0.000575	33.7	NC_001664.4	36	18	18	0	100	1	-1	AGTACTGTTAAAAAATAT	AGTACTGTTAAAAAATAT	69	159378	N/A
k141_1672119_1	NC_001664.4	100	19	0	0	17	35	114390	114372	0.000428	35.6	NC_001664.4	38	19	19	0	100	1	-1	AGACAGATGTAACCAACAA	AGACAGATGTAACCAACAA	153	159378	N/A
k141_1672323_1	NC_001664.4	100	19	0	0	51	69	59271	59253	0.00025	35.6	NC_001664.4	38	19	19	0	100	1	-1	ACTGAGGACGGTGAGAAGA	ACTGAGGACGGTGAGAAGA	96	159378	N/A
k141_1674571_1	NC_001664.4	100	18	0	0	4	21	3637	3620	0.001	33.7	NC_001664.4	36	18	18	0	100	1	-1	TTTTTTTATTTACAAAAA	TTTTTTTATTTACAAAAA	99	159378	N/A
k141_1676373_1	NC_001664.4	100	18	0	0	24	41	135332	135315	0.000774	33.7	NC_001664.4	36	18	18	0	100	1	-1	AAAGACATTTTTTCTAAA	AAAGACATTTTTTCTAAA	87	159378	N/A
k141_1683115_1	NC_001664.4	100	20	0	0	131	150	132921	132902	0.000182	37.4	NC_001664.4	40	20	20	0	100	1	-1	AAATAATAAAAAGTAATATA	AAATAATAAAAAGTAATATA	219	159378	N/A
k141_1692793_1	NC_001664.4	100	18	0	0	19	36	143696	143679	0.00084	33.7	NC_001664.4	36	18	18	0	100	1	-1	AAATTAGTTCTGCTATTT	AAATTAGTTCTGCTATTT	93	159378	N/A
k141_1696665_1	NC_001664.4	100	19	0	0	50	68	52248	52230	0.000475	35.6	NC_001664.4	38	19	19	0	100	1	-1	GGAAAAGAAAAGCTGTGTT	GGAAAAGAAAAGCTGTGTT	168	159378	N/A
k141_1698324_1	NC_001664.4	100	20	0	0	64	83	8688	8669	0.000301	37.4	NC_001664.4	40	20	20	0	100	1	-1	CTGCTGTGGTTGTTGTTATT	CTGCTGTGGTTGTTGTTATT	351	159378	N/A
k141_1702290_1	NC_001664.4	100	19	0	0	131	149	83263	83245	0.000428	35.6	NC_001664.4	38	19	19	0	100	1	-1	AGCAGCAAATAAATACAGA	AGCAGCAAATAAATACAGA	153	159378	N/A
k141_1703685_2	NC_001664.4	100	19	0	0	241	259	75150	75132	0.001	35.6	NC_001664.4	38	19	19	0	100	1	-1	GACATATCTGAAGACAAAA	GACATATCTGAAGACAAAA	321	159378	N/A
k141_1708944_1	NC_001664.4	100	21	0	0	28	48	132507	132487	2.81e-05	39.2	NC_001664.4	42	21	21	0	100	1	-1	AAACACTTGAAAGTATATATC	AAACACTTGAAAGTATATATC	126	159378	N/A
k141_1709983_1	NC_001664.4	100	21	0	0	377	397	131809	131789	0.000109	39.2	NC_001664.4	42	21	21	0	100	1	-1	ACATACACATACACATACACA	ACATACACATACACATACACA	438	159378	N/A
k141_1720105_1	NC_001664.4	100	20	0	0	202	221	14951	14932	0.000269	37.4	NC_001664.4	40	20	20	0	100	1	-1	AAGGACAGGTGGGTGGATGT	AAGGACAGGTGGGTGGATGT	315	159378	N/A
k141_1723331_1	NC_001664.4	100	19	0	0	58	76	8664	8646	0.000757	35.6	NC_001664.4	38	19	19	0	100	1	-1	TTGTTATTGTTGTTGTTTT	TTGTTATTGTTGTTGTTTT	258	159378	N/A
k141_1726542_1	NC_001664.4	100	19	0	0	22	40	26253	26235	0.000466	35.6	NC_001664.4	38	19	19	0	100	1	-1	TACAGAATAAAAATTTTAG	TACAGAATAAAAATTTTAG	165	159378	N/A
k141_1737709_1	NC_001664.4	100	20	0	0	45	64	107579	107560	0.000133	37.4	NC_001664.4	40	20	20	0	100	1	-1	TAAACCCTTGTTTGGCTATT	TAAACCCTTGTTTGGCTATT	165	159378	N/A
k141_1745473_1	NC_001664.4	100	19	0	0	93	111	85288	85270	0.000314	35.6	NC_001664.4	38	19	19	0	100	1	-1	ACATTTAAAAGAGAAAAAA	ACATTTAAAAGAGAAAAAA	117	159378	N/A
k141_1747736_1	NC_001664.4	100	18	0	0	61	78	39043	39026	0.001	33.7	NC_001664.4	36	18	18	0	100	1	-1	AAAAATACAGTATATAAT	AAAAATACAGTATATAAT	105	159378	N/A
k141_1752922_2	NC_001664.4	100	19	0	0	136	154	51130	51112	0.000542	35.6	NC_001664.4	38	19	19	0	100	1	-1	AAATATCTGTTGTTTTTGG	AAATATCTGTTGTTTTTGG	189	159378	N/A
k141_1756040_1	NC_001664.4	100	20	0	0	309	328	12372	12353	0.000391	37.4	NC_001664.4	40	20	20	0	100	1	-1	AGATTCCCGGGCCGTGCACA	AGATTCCCGGGCCGTGCACA	450	159378	N/A
k141_1775813_1	NC_001664.4	100	21	0	0	418	438	112797	112777	0.000225	39.2	NC_001664.4	42	21	21	0	100	1	-1	CTGCAAGACAGTTCTCTCCAA	CTGCAAGACAGTTCTCTCCAA	885	159378	N/A
k141_1784594_1	NC_001664.4	100	20	0	0	79	98	75111	75092	0.000112	37.4	NC_001664.4	40	20	20	0	100	1	-1	GTAAATGAGAAATCATTTAA	GTAAATGAGAAATCATTTAA	141	159378	N/A
k141_1786978_1	NC_001664.4	100	22	0	0	7	28	28905	28884	6.55e-06	41	NC_001664.4	44	22	22	0	100	1	-1	GTCTTTGGATATCTATTTTCTG	GTCTTTGGATATCTATTTTCTG	105	159378	N/A
k141_1789525_2	NC_001664.4	100	20	0	0	37	56	86745	86726	0.000211	37.4	NC_001664.4	40	20	20	0	100	1	-1	AAAATGCAACACCCATTCAA	AAAATGCAACACCCATTCAA	252	159378	N/A
k141_1798604_1	NC_001664.4	100	19	0	0	58	76	49513	49495	0.000212	35.6	NC_001664.4	38	19	19	0	100	1	-1	TTTCCTGTGGAAATTTTTC	TTTCCTGTGGAAATTTTTC	84	159378	N/A
k141_1812058_1	NC_001664.4	100	19	0	0	148	166	125908	125890	0.000608	35.6	NC_001664.4	38	19	19	0	100	1	-1	ACTATGAGTTCTCTGATGC	ACTATGAGTTCTCTGATGC	210	159378	N/A
k141_1812336_2	NC_001664.4	100	19	0	0	81	99	134043	134025	0.001	35.6	NC_001664.4	38	19	19	0	100	1	-1	AGAGAGTGAAGATGAAGAG	AGAGAGTGAAGATGAAGAG	312	159378	N/A
k141_1818186_1	NC_001664.4	100	20	0	0	54	73	10118	10099	0.000209	37.4	NC_001664.4	40	20	20	0	100	1	-1	AAAAAATAAAGAGAATGGAA	AAAAAATAAAGAGAATGGAA	249	159378	N/A
k141_1821572_1	NC_001664.4	100	18	0	0	27	44	146713	146696	0.001	33.7	NC_001664.4	36	18	18	0	100	1	-1	AATTACACAAATTACTGA	AATTACACAAATTACTGA	105	159378	N/A
k141_1823569_1	NC_001664.4	100	19	0	0	67	85	86745	86727	0.000523	35.6	NC_001664.4	38	19	19	0	100	1	-1	AAAATGCAACACCCATTCA	AAAATGCAACACCCATTCA	183	159378	N/A
k141_1824185_1	NC_001664.4	100	18	0	0	39	56	132997	132980	0.000741	33.7	NC_001664.4	36	18	18	0	100	1	-1	TGTAACTTTTTGTATTAT	TGTAACTTTTTGTATTAT	84	159378	N/A
k141_1830901_1	NC_001664.4	100	19	0	0	8	26	137634	137616	0.000212	35.6	NC_001664.4	38	19	19	0	100	1	-1	TCTTAGAAAAAACATGACA	TCTTAGAAAAAACATGACA	84	159378	N/A
k141_1845405_1	NC_001664.4	100	19	0	0	29	47	51711	51693	0.00026	35.6	NC_001664.4	38	19	19	0	100	1	-1	AAAAAAAGAAGAAGAAAAG	AAAAAAAGAAGAAGAAAAG	99	159378	N/A
k141_1860705_1	NC_001664.4	100	19	0	0	22	40	66087	66069	0.0007	35.6	NC_001664.4	38	19	19	0	100	1	-1	TTGGAAAAGATCAACAAAA	TTGGAAAAGATCAACAAAA	240	159378	N/A
k141_1860708_1	NC_001664.4	100	19	0	0	33	51	111312	111294	0.000833	35.6	NC_001664.4	38	19	19	0	100	1	-1	CACACACAGAAAAAGAAAA	CACACACAGAAAAAGAAAA	282	159378	N/A
k141_1861841_4	NC_001664.4	100	19	0	0	58	76	45438	45420	0.001	35.6	NC_001664.4	38	19	19	0	100	1	-1	GGTGGGGAGTCTGTAGTCT	GGTGGGGAGTCTGTAGTCT	324	159378	N/A
k141_1862261_1	NC_001664.4	100	19	0	0	66	84	25736	25718	0.000269	35.6	NC_001664.4	38	19	19	0	100	1	-1	TCCTATAAAAAGGTGGGTA	TCCTATAAAAAGGTGGGTA	102	159378	N/A
k141_1863849_1	NC_001664.4	100	18	0	0	68	85	46335	46318	0.000774	33.7	NC_001664.4	36	18	18	0	100	1	-1	AGTTTGTTGTTGTTGTTT	AGTTTGTTGTTGTTGTTT	87	159378	N/A
k141_1877718_1	NC_001664.4	100	19	0	0	90	108	84263	84245	0.000371	35.6	NC_001664.4	38	19	19	0	100	1	-1	ACCACAAAACTGCTTAGAA	ACCACAAAACTGCTTAGAA	135	159378	N/A
k141_1878298_2	NC_001664.4	100	18	0	0	4	21	111547	111530	0.000674	33.7	NC_001664.4	36	18	18	0	100	1	-1	AAAAGCCACAGATTTGGA	AAAAGCCACAGATTTGGA	78	159378	N/A
k141_1880005_1	NC_001664.4	100	20	0	0	120	139	47106	47087	0.00035	37.4	NC_001664.4	40	20	20	0	100	1	-1	TAAAACTTCAATGTTAAAAT	TAAAACTTCAATGTTAAAAT	405	159378	N/A
k141_1897959_1	NC_001664.4	100	23	0	0	42	64	131211	131189	1.69e-06	42.8	NC_001664.4	46	23	23	0	100	1	-1	ACAGACACAGACACACGCACAGA	ACAGACACAGACACACGCACAGA	96	159378	N/A
k141_1903073_1	NC_001664.4	100	19	0	0	80	98	69211	69193	0.000728	35.6	NC_001664.4	38	19	19	0	100	1	-1	CAACTCTAAACATGAAAGT	CAACTCTAAACATGAAAGT	249	159378	N/A
k141_1906753_1	NC_001664.4	100	18	0	0	12	29	41911	41894	0.000674	33.7	NC_001664.4	36	18	18	0	100	1	-1	TAACAAAGAAAACATTTA	TAACAAAGAAAACATTTA	78	159378	N/A
k141_1917758_1	NC_001664.4	100	19	0	0	162	180	24562	24544	0.000738	35.6	NC_001664.4	38	19	19	0	100	1	-1	TTACGTTAAAAAAGTTAGA	TTACGTTAAAAAAGTTAGA	252	159378	N/A
k141_1934841_2	NC_001664.4	100	20	0	0	106	125	66655	66636	0.000244	37.4	NC_001664.4	40	20	20	0	100	1	-1	TCTAGTCATCTTGCTGTTTT	TCTAGTCATCTTGCTGTTTT	288	159378	N/A
k141_1938436_1	NC_001664.4	100	19	0	0	143	161	138035	138017	0.000504	35.6	NC_001664.4	38	19	19	0	100	1	-1	CTCAGAAAAATAAAGGTCA	CTCAGAAAAATAAAGGTCA	177	159378	N/A
k141_1939816_1	NC_001664.4	100	19	0	0	147	165	47502	47484	0.000561	35.6	NC_001664.4	38	19	19	0	100	1	-1	AGCAGAGAGGTGGTGCAGG	AGCAGAGAGGTGGTGCAGG	195	159378	N/A
k141_1941435_1	NC_001664.4	100	19	0	0	11	29	127095	127077	0.000146	35.6	NC_001664.4	38	19	19	0	100	1	-1	AATATAAAGACAATAAACA	AATATAAAGACAATAAACA	63	159378	N/A
k141_1945135_1	NC_001664.4	100	20	0	0	304	323	8670	8651	0.000315	37.4	NC_001664.4	40	20	20	0	100	1	-1	TTGTTGTTGTTATTGTTGTT	TTGTTGTTGTTATTGTTGTT	366	159378	N/A
k141_1948101_1	NC_001664.4	100	19	0	0	122	140	23271	23253	0.000485	35.6	NC_001664.4	38	19	19	0	100	1	-1	ATTTTTATAAGAAAGGTGA	ATTTTTATAAGAAAGGTGA	171	159378	N/A
k141_1950392_1	NC_001664.4	100	18	0	0	48	65	75799	75782	0.001	33.7	NC_001664.4	36	18	18	0	100	1	-1	TTTAAACAACACAGCACA	TTTAAACAACACAGCACA	102	159378	N/A
k141_1950817_1	NC_001664.4	100	19	0	0	238	256	132008	131990	0.001	35.6	NC_001664.4	38	19	19	0	100	1	-1	ACATACACAGAGACATACA	ACATACACAGAGACATACA	315	159378	N/A
k141_1961717_1	NC_001664.4	100	19	0	0	79	97	48802	48784	0.000418	35.6	NC_001664.4	38	19	19	0	100	1	-1	GTTGATTTTCTTTATTGTT	GTTGATTTTCTTTATTGTT	150	159378	N/A
k141_1976562_1	NC_001664.4	100	21	0	0	184	204	48927	48907	7.7e-05	39.2	NC_001664.4	42	21	21	0	100	1	-1	TGGGATGTAGAGCCTGGAATC	TGGGATGTAGAGCCTGGAATC	315	159378	N/A
k141_1978880_2	NC_001664.4	100	18	0	0	27	44	81836	81819	0.000707	33.7	NC_001664.4	36	18	18	0	100	1	-1	CTTCAACATCAAAATTTT	CTTCAACATCAAAATTTT	81	159378	N/A
k141_1979625_1	NC_001664.4	100	18	0	0	29	46	87073	87056	0.000807	33.7	NC_001664.4	36	18	18	0	100	1	-1	GTATTAAAATTCAAGTGG	GTATTAAAATTCAAGTGG	90	159378	N/A
k141_1985371_5	NC_001664.4	100	20	0	0	85	104	126331	126312	0.000225	37.4	NC_001664.4	40	20	20	0	100	1	-1	TTTATCCAACTACAAAAACA	TTTATCCAACTACAAAAACA	267	159378	N/A
k141_1985898_1	NC_001664.4	100	19	0	0	12	30	130003	129985	0.0007	35.6	NC_001664.4	38	19	19	0	100	1	-1	AGAATATTTTCAAAAACTA	AGAATATTTTCAAAAACTA	240	159378	N/A
k141_1992181_1	NC_001664.4	100	20	0	0	341	360	64596	64577	0.000383	37.4	NC_001664.4	40	20	20	0	100	1	-1	ATCCAGAATTATTAATAATA	ATCCAGAATTATTAATAATA	441	159378	N/A
k141_1992619_1	NC_001664.4	100	19	0	0	31	49	30402	30384	0.000399	35.6	NC_001664.4	38	19	19	0	100	1	-1	CAATTTCAAAAATATTTTA	CAATTTCAAAAATATTTTA	144	159378	N/A
k141_1998291_1	NC_001664.4	100	22	0	0	28	49	135020	134999	1.39e-05	41	NC_001664.4	44	22	22	0	100	1	-1	GCCAAAAATCTTGCCAATACTA	GCCAAAAATCTTGCCAATACTA	204	159378	N/A
k141_2001172_2	NC_001664.4	100	19	0	0	266	284	44028	44010	0.001	35.6	NC_001664.4	38	19	19	0	100	1	-1	GTTTTGAAAGATGGATGAG	GTTTTGAAAGATGGATGAG	324	159378	N/A
k141_2003052_1	NC_001664.4	100	19	0	0	19	37	131039	131021	0.000371	35.6	NC_001664.4	38	19	19	0	100	1	-1	TTTAAAAATGTCTATTTAC	TTTAAAAATGTCTATTTAC	135	159378	N/A
k141_2003674_1	NC_001664.4	100	21	0	0	434	454	112236	112216	0.000119	39.2	NC_001664.4	42	21	21	0	100	1	-1	ACAACCCACTGCTCAAAAAAA	ACAACCCACTGCTCAAAAAAA	477	159378	N/A
k141_2014654_1	NC_001664.4	100	18	0	0	13	30	51701	51684	0.000807	33.7	NC_001664.4	36	18	18	0	100	1	-1	GAAGAAAAGAAAAAGCAG	GAAGAAAAGAAAAAGCAG	90	159378	N/A
k141_2019428_1	NC_001664.4	100	18	0	0	20	37	89583	89566	0.000475	33.7	NC_001664.4	36	18	18	0	100	1	-1	GAAGAAAAGCTATTGAAA	GAAGAAAAGCTATTGAAA	60	159378	N/A
k141_2024328_2	NC_001664.4	100	19	0	0	47	65	142476	142458	0.00038	35.6	NC_001664.4	38	19	19	0	100	1	-1	AAACAAAGAAGAATGGTGG	AAACAAAGAAGAATGGTGG	138	159378	N/A
k141_2035077_2	NC_001664.4	100	19	0	0	90	108	66392	66374	0.001	35.6	NC_001664.4	38	19	19	0	100	1	-1	TCCACAGCTGCTTTCTTTT	TCCACAGCTGCTTTCTTTT	309	159378	N/A
k141_2044495_1	NC_001664.4	100	18	0	0	53	70	71005	70988	0.000741	33.7	NC_001664.4	36	18	18	0	100	1	-1	TTTACATACAACTCAAAG	TTTACATACAACTCAAAG	84	159378	N/A
k141_2049695_1	NC_001664.4	100	22	0	0	208	229	130493	130472	3.32e-05	41	NC_001664.4	44	22	22	0	100	1	-1	ATGCAAATATTTAAAAATAAAT	ATGCAAATATTTAAAAATAAAT	465	159378	N/A
k141_612277_1	NC_001664.4	100	27	0	0	6	32	7657	7683	1.05e-08	50	NC_001664.4	54	27	27	0	100	1	1	TAACCCTAACCCTAACCCTAACCCTAA	TAACCCTAACCCTAACCCTAACCCTAA	90	159378	N/A
k141_995829_1	NC_001664.4	100	23	0	0	79	101	29514	29536	2.37e-06	42.8	NC_001664.4	46	23	23	0	100	1	1	AATAAATTTGAAAATGTAGAAAA	AATAAATTTGAAAATGTAGAAAA	129	159378	N/A
k141_1938648_1	NC_001664.4	100	23	0	0	10	32	18435	18457	1.37e-06	42.8	NC_001664.4	46	23	23	0	100	1	1	AAAACAAAGAAAAAGTTTTTGGA	AAAACAAAGAAAAAGTTTTTGGA	81	159378	N/A
k141_2038256_3	NC_001664.4	100	23	0	0	277	299	7658	7680	6.06e-06	42.8	NC_001664.4	46	23	23	0	100	1	1	AACCCTAACCCTAACCCTAACCC	AACCCTAACCCTAACCCTAACCC	303	159378	N/A
k141_1643620_1	NC_001664.4	100	22	0	0	114	135	84	105	1.01e-05	41	NC_001664.4	44	22	22	0	100	1	1	CCTAACCCTAACCCTAACCCTA	CCTAACCCTAACCCTAACCCTA	153	159378	N/A
k141_1680581_1	NC_001664.4	100	22	0	0	49	70	64467	64488	1.67e-05	41	NC_001664.4	44	22	22	0	100	1	1	AAGTGATTCAATTTAAGCATTA	AAGTGATTCAATTTAAGCATTA	243	159378	N/A
k141_1833002_1	NC_001664.4	100	22	0	0	110	131	8646	8667	1.25e-05	41	NC_001664.4	44	22	22	0	100	1	1	AAAACAACAACAATAACAACAA	AAAACAACAACAATAACAACAA	186	159378	N/A
k141_1866364_1	NC_001664.4	100	22	0	0	92	113	132107	132128	1.82e-05	41	NC_001664.4	44	22	22	0	100	1	1	ATGTGTATATGTATGTGTATGT	ATGTGTATATGTATGTGTATGT	264	159378	N/A
k141_53819_1	NC_001664.4	100	21	0	0	9	29	84	104	8.32e-05	39.2	NC_001664.4	42	21	21	0	100	1	1	CCTAACCCTAACCCTAACCCT	CCTAACCCTAACCCTAACCCT	339	159378	N/A
k141_195471_1	NC_001664.4	100	21	0	0	15	35	84	104	2.29e-05	39.2	NC_001664.4	42	21	21	0	100	1	1	CCTAACCCTAACCCTAACCCT	CCTAACCCTAACCCTAACCCT	105	159378	N/A
k141_252089_3	NC_001664.4	100	21	0	0	14	34	85270	85290	0.000138	39.2	NC_001664.4	42	21	21	0	100	1	1	TTTTTTCTCTTTTAAATGTTA	TTTTTTCTCTTTTAAATGTTA	549	159378	N/A
k141_344242_1	NC_001664.4	100	21	0	0	48	68	84	104	4.21e-05	39.2	NC_001664.4	42	21	21	0	100	1	1	CCTAACCCTAACCCTAACCCT	CCTAACCCTAACCCTAACCCT	180	159378	N/A
k141_456298_2	NC_001664.4	100	21	0	0	28	48	7991	8011	2.05e-05	39.2	NC_001664.4	42	21	21	0	100	1	1	CCTAACCCTAACCCTAACCCA	CCTAACCCTAACCCTAACCCA	96	159378	N/A
k141_516446_1	NC_001664.4	100	21	0	0	37	57	61664	61684	2.65e-05	39.2	NC_001664.4	42	21	21	0	100	1	1	TGTTTTTATTATTATCCTCAT	TGTTTTTATTATTATCCTCAT	120	159378	N/A
k141_707437_1	NC_001664.4	100	21	0	0	120	140	129668	129688	3.35e-05	39.2	NC_001664.4	42	21	21	0	100	1	1	ATATTTTCCATTTCCTCCTCT	ATATTTTCCATTTCCTCCTCT	147	159378	N/A
k141_770001_1	NC_001664.4	100	21	0	0	7	27	90082	90102	2.44e-05	39.2	NC_001664.4	42	21	21	0	100	1	1	AGAACTGGCATGGTCTGCTTA	AGAACTGGCATGGTCTGCTTA	111	159378	N/A
k141_857025_1	NC_001664.4	100	21	0	0	252	272	51105	51125	6.99e-05	39.2	NC_001664.4	42	21	21	0	100	1	1	TCTCTACCCAAAAACAACAGA	TCTCTACCCAAAAACAACAGA	288	159378	N/A
k141_1020631_1	NC_001664.4	100	21	0	0	27	47	51105	51125	3.28e-05	39.2	NC_001664.4	42	21	21	0	100	1	1	TCTCTACCCAAAAACAACAGA	TCTCTACCCAAAAACAACAGA	144	159378	N/A
k141_1202302_1	NC_001664.4	100	21	0	0	34	54	136890	136910	1.82e-05	39.2	NC_001664.4	42	21	21	0	100	1	1	GTATTTTTCTTTGCAGAGATG	GTATTTTTCTTTGCAGAGATG	87	159378	N/A
k141_1407352_3	NC_001664.4	100	21	0	0	484	504	61031	61051	0.000134	39.2	NC_001664.4	42	21	21	0	100	1	1	AAATTTGATAACTACCATTCA	AAATTTGATAACTACCATTCA	537	159378	N/A
k141_1629117_2	NC_001664.4	100	21	0	0	12	32	101391	101411	3.82e-05	39.2	NC_001664.4	42	21	21	0	100	1	1	GCTCTGTGATCAGGAAATTAA	GCTCTGTGATCAGGAAATTAA	165	159378	N/A
k141_1667441_1	NC_001664.4	100	21	0	0	49	69	38998	39018	3.04e-05	39.2	NC_001664.4	42	21	21	0	100	1	1	TTTAAAAAACAAATGAAATGA	TTTAAAAAACAAATGAAATGA	135	159378	N/A
k141_1731479_1	NC_001664.4	100	21	0	0	243	263	51105	51125	7.54e-05	39.2	NC_001664.4	42	21	21	0	100	1	1	TCTCTACCCAAAAACAACAGA	TCTCTACCCAAAAACAACAGA	309	159378	N/A
k141_1745466_1	NC_001664.4	100	21	0	0	204	224	51105	51125	5.75e-05	39.2	NC_001664.4	42	21	21	0	100	1	1	TCTCTACCCAAAAACAACAGA	TCTCTACCCAAAAACAACAGA	240	159378	N/A
k141_1861761_1	NC_001664.4	100	21	0	0	133	153	90210	90230	9.65e-05	39.2	NC_001664.4	42	21	21	0	100	1	1	TTTGTTTTTAAGATGTCAGAT	TTTGTTTTTAAGATGTCAGAT	390	159378	N/A
k141_1943973_1	NC_001664.4	100	21	0	0	51	71	7661	7681	9.41e-05	39.2	NC_001664.4	42	21	21	0	100	1	1	CCTAACCCTAACCCTAACCCT	CCTAACCCTAACCCTAACCCT	381	159378	N/A
k141_3649_1	NC_001664.4	100	20	0	0	93	112	8651	8670	0.000169	37.4	NC_001664.4	40	20	20	0	100	1	1	AACAACAATAACAACAACAA	AACAACAATAACAACAACAA	204	159378	N/A
k141_241610_2	NC_001664.4	100	20	0	0	220	239	29631	29650	0.000741	37.4	NC_001664.4	40	20	20	0	100	1	1	ACATCCACCATCCCTAAAAT	ACATCCACCATCCCTAAAAT	837	159378	N/A
k141_249667_1	NC_001664.4	100	20	0	0	208	227	137539	137558	0.000326	37.4	NC_001664.4	40	20	20	0	100	1	1	TATATTTTACAAAAACAGGA	TATATTTTACAAAAACAGGA	378	159378	N/A
k141_264797_1	NC_001664.4	100	20	0	0	13	32	95767	95786	6.08e-05	37.4	NC_001664.4	40	20	20	0	100	1	1	TTGCTTCAGGAATTAAATAA	TTGCTTCAGGAATTAAATAA	84	159378	N/A
k141_307790_2	NC_001664.4	100	20	0	0	275	294	84724	84743	0.000426	37.4	NC_001664.4	40	20	20	0	100	1	1	CGTTTTTTCATCATGTGTCT	CGTTTTTTCATCATGTGTCT	489	159378	N/A
k141_311003_2	NC_001664.4	100	20	0	0	263	282	48005	48024	0.000247	37.4	NC_001664.4	40	20	20	0	100	1	1	CCACTAAACACGCCTTACAA	CCACTAAACACGCCTTACAA	291	159378	N/A
k141_315972_1	NC_001664.4	100	20	0	0	221	240	31363	31382	0.000214	37.4	NC_001664.4	40	20	20	0	100	1	1	TTAACATATATACAAACATA	TTAACATATATACAAACATA	255	159378	N/A
k141_338394_1	NC_001664.4	100	20	0	0	427	446	31577	31596	0.000407	37.4	NC_001664.4	40	20	20	0	100	1	1	TTCACATGAAAAATTACGTT	TTCACATGAAAAATTACGTT	468	159378	N/A
k141_414765_2	NC_001664.4	100	20	0	0	136	155	7994	8013	0.000334	37.4	NC_001664.4	40	20	20	0	100	1	1	AACCCTAACCCTAACCCATC	AACCCTAACCCTAACCCATC	387	159378	N/A
k141_430158_1	NC_001664.4	100	20	0	0	1	20	8648	8667	9.8e-05	37.4	NC_001664.4	40	20	20	0	100	1	1	AACAACAACAATAACAACAA	AACAACAACAATAACAACAA	126	159378	N/A
k141_468345_2	NC_001664.4	100	20	0	0	98	117	2167	2186	0.000367	37.4	NC_001664.4	40	20	20	0	100	1	1	TCTGTTATTCCCTTCCCCTC	TCTGTTATTCCCTTCCCCTC	423	159378	N/A
k141_482881_2	NC_001664.4	100	20	0	0	35	54	146335	146354	0.00048	37.4	NC_001664.4	40	20	20	0	100	1	1	AATATTTACTCTCAGGAAGG	AATATTTACTCTCAGGAAGG	549	159378	N/A
k141_508775_2	NC_001664.4	100	20	0	0	82	101	29500	29519	0.000358	37.4	NC_001664.4	40	20	20	0	100	1	1	AATACAACAAAACAAATAAA	AATACAACAAAACAAATAAA	414	159378	N/A
k141_555515_1	NC_001664.4	100	20	0	0	57	76	119883	119902	6.62e-05	37.4	NC_001664.4	40	20	20	0	100	1	1	TATATTTTTATATCGTGTTT	TATATTTTTATATCGTGTTT	90	159378	N/A
k141_571111_1	NC_001664.4	100	20	0	0	103	122	51681	51700	0.000166	37.4	NC_001664.4	40	20	20	0	100	1	1	CTGCTGCTTTTTCTTTTCTT	CTGCTGCTTTTTCTTTTCTT	201	159378	N/A
k141_617470_1	NC_001664.4	100	20	0	0	137	156	7398	7417	0.000594	37.4	NC_001664.4	40	20	20	0	100	1	1	AACATCTCTTCACTCCCTCC	AACATCTCTTCACTCCCTCC	675	159378	N/A
k141_749501_2	NC_001664.4	100	20	0	0	12	31	51694	51713	0.000339	37.4	NC_001664.4	40	20	20	0	100	1	1	TTTTCTTCTTCTTTTTTTGA	TTTTCTTCTTCTTTTTTTGA	393	159378	N/A
k141_790933_1	NC_001664.4	100	20	0	0	189	208	83509	83528	0.00019	37.4	NC_001664.4	40	20	20	0	100	1	1	TTGGAATAAAAATGTTAAAA	TTGGAATAAAAATGTTAAAA	228	159378	N/A
k141_792972_1	NC_001664.4	100	20	0	0	79	98	2374	2393	0.000139	37.4	NC_001664.4	40	20	20	0	100	1	1	CCTCTCTTCCTCCTCCTCCT	CCTCTCTTCCTCCTCCTCCT	171	159378	N/A
k141_805565_1	NC_001664.4	100	20	0	0	199	218	89034	89053	0.000391	37.4	NC_001664.4	40	20	20	0	100	1	1	TTTAATTTTTATAAATACAT	TTTAATTTTTATAAATACAT	450	159378	N/A
k141_842537_1	NC_001664.4	100	20	0	0	138	157	8651	8670	0.000399	37.4	NC_001664.4	40	20	20	0	100	1	1	AACAACAATAACAACAACAA	AACAACAATAACAACAACAA	459	159378	N/A
k141_852630_2	NC_001664.4	100	20	0	0	49	68	96093	96112	0.000112	37.4	NC_001664.4	40	20	20	0	100	1	1	GAAGAAAATGAAGCTAGATC	GAAGAAAATGAAGCTAGATC	141	159378	N/A
k141_993507_1	NC_001664.4	100	20	0	0	135	154	94947	94966	0.000128	37.4	NC_001664.4	40	20	20	0	100	1	1	AAAAAAAAATAAGCGAGAAA	AAAAAAAAATAAGCGAGAAA	159	159378	N/A
k141_1059209_1	NC_001664.4	100	20	0	0	107	126	150880	150899	0.000447	37.4	NC_001664.4	40	20	20	0	100	1	1	TTTCCTCTCTTTTTATCTCT	TTTCCTCTCTTTTTATCTCT	513	159378	N/A
k141_1092550_1	NC_001664.4	100	20	0	0	8	27	94418	94437	0.000622	37.4	NC_001664.4	40	20	20	0	100	1	1	GTTTATTATCTCTGAAAGAG	GTTTATTATCTCTGAAAGAG	705	159378	N/A
k141_1119643_1	NC_001664.4	100	20	0	0	140	159	127381	127400	0.000301	37.4	NC_001664.4	40	20	20	0	100	1	1	TGGTGGATTCTGATTTTTTT	TGGTGGATTCTGATTTTTTT	351	159378	N/A
k141_1152150_1	NC_001664.4	100	20	0	0	7	26	133036	133055	8.53e-05	37.4	NC_001664.4	40	20	20	0	100	1	1	GTTACACAATATGGGGAAAG	GTTACACAATATGGGGAAAG	111	159378	N/A
k141_1176632_1	NC_001664.4	100	20	0	0	38	57	131595	131614	4.45e-05	37.4	NC_001664.4	40	20	20	0	100	1	1	TCTGTGTATGTGTATGTGTA	TCTGTGTATGTGTATGTGTA	66	159378	N/A
k141_1227705_1	NC_001664.4	100	20	0	0	416	435	42341	42360	0.000394	37.4	NC_001664.4	40	20	20	0	100	1	1	TTTCTCTTCTTCACAGCTTC	TTTCTCTTCTTCACAGCTTC	453	159378	N/A
k141_1261473_1	NC_001664.4	100	20	0	0	69	88	22752	22771	0.000477	37.4	NC_001664.4	40	20	20	0	100	1	1	TTTTTCCCAAAACATTATGT	TTTTTCCCAAAACATTATGT	546	159378	N/A
k141_1269824_1	NC_001664.4	100	20	0	0	20	39	19514	19533	0.000364	37.4	NC_001664.4	40	20	20	0	100	1	1	TGATTCTGCAAAATGTCTTC	TGATTCTGCAAAATGTCTTC	420	159378	N/A
k141_1275595_1	NC_001664.4	100	20	0	0	52	71	119303	119322	6.35e-05	37.4	NC_001664.4	40	20	20	0	100	1	1	ATTAAAAAGACTAAAGGGAT	ATTAAAAAGACTAAAGGGAT	87	159378	N/A
k141_1280382_1	NC_001664.4	100	20	0	0	8	27	137091	137110	0.000185	37.4	NC_001664.4	40	20	20	0	100	1	1	ATGTAATAATTGATGGGATG	ATGTAATAATTGATGGGATG	222	159378	N/A
k141_1323626_1	NC_001664.4	100	20	0	0	99	118	20986	21005	0.000211	37.4	NC_001664.4	40	20	20	0	100	1	1	TTCTAGCTTTGACCAGGACT	TTCTAGCTTTGACCAGGACT	252	159378	N/A
k141_1408167_2	NC_001664.4	100	20	0	0	165	184	130467	130486	0.000171	37.4	NC_001664.4	40	20	20	0	100	1	1	TATTAATTTATTTTTAAATA	TATTAATTTATTTTTAAATA	207	159378	N/A
k141_1425596_1	NC_001664.4	100	20	0	0	338	357	22216	22235	0.000461	37.4	NC_001664.4	40	20	20	0	100	1	1	TAAAAAGACTGAAAGTAAAA	TAAAAAGACTGAAAGTAAAA	528	159378	N/A
k141_1428051_2	NC_001664.4	100	20	0	0	173	192	136649	136668	0.000201	37.4	NC_001664.4	40	20	20	0	100	1	1	AAGCCATGGAAAACAAAGAA	AAGCCATGGAAAACAAAGAA	240	159378	N/A
k141_1452943_1	NC_001664.4	100	20	0	0	10	29	43791	43810	0.000147	37.4	NC_001664.4	40	20	20	0	100	1	1	AAGAATATACCAAAGGAGGA	AAGAATATACCAAAGGAGGA	180	159378	N/A
k141_1489561_1	NC_001664.4	100	20	0	0	1	20	29514	29533	4.45e-05	37.4	NC_001664.4	40	20	20	0	100	1	1	AATAAATTTGAAAATGTAGA	AATAAATTTGAAAATGTAGA	66	159378	N/A
k141_1521004_1	NC_001664.4	100	20	0	0	197	216	34019	34038	0.000282	37.4	NC_001664.4	40	20	20	0	100	1	1	TTGATTTAGTAATTGTAACT	TTGATTTAGTAATTGTAACT	330	159378	N/A
k141_1537483_1	NC_001664.4	100	20	0	0	334	353	108253	108272	0.000326	37.4	NC_001664.4	40	20	20	0	100	1	1	GAAAGTTTATGGCTATCAGA	GAAAGTTTATGGCTATCAGA	378	159378	N/A
k141_1538008_2	NC_001664.4	100	20	0	0	257	276	132107	132126	0.000532	37.4	NC_001664.4	40	20	20	0	100	1	1	ATGTGTATATGTATGTGTAT	ATGTGTATATGTATGTGTAT	606	159378	N/A
k141_1558906_2	NC_001664.4	100	20	0	0	44	63	131907	131926	4.45e-05	37.4	NC_001664.4	40	20	20	0	100	1	1	TATGTGTATGTGTATGTGTA	TATGTGTATGTGTATGTGTA	66	159378	N/A
k141_1568850_1	NC_001664.4	100	20	0	0	67	86	74627	74646	7.17e-05	37.4	NC_001664.4	40	20	20	0	100	1	1	TTCATTAGAAAAACTGAAAT	TTCATTAGAAAAACTGAAAT	96	159378	N/A
k141_1579191_2	NC_001664.4	100	20	0	0	73	92	103801	103820	0.000144	37.4	NC_001664.4	40	20	20	0	100	1	1	TTTAAAGCAGCTAGAGAAAT	TTTAAAGCAGCTAGAGAAAT	177	159378	N/A
k141_1579820_1	NC_001664.4	100	20	0	0	127	146	77959	77978	0.000158	37.4	NC_001664.4	40	20	20	0	100	1	1	AATGTTATTACTAGTAATTT	AATGTTATTACTAGTAATTT	192	159378	N/A
k141_1584209_1	NC_001664.4	100	20	0	0	258	277	5469	5488	0.000255	37.4	NC_001664.4	40	20	20	0	100	1	1	AAAAAAAAACACAAAAGAAA	AAAAAAAAACACAAAAGAAA	300	159378	N/A
k141_1608495_1	NC_001664.4	100	20	0	0	12	31	148120	148139	8.26e-05	37.4	NC_001664.4	40	20	20	0	100	1	1	AGAAAAACTGCATAAATATA	AGAAAAACTGCATAAATATA	108	159378	N/A
k141_1664468_1	NC_001664.4	100	20	0	0	12	31	39026	39045	0.000241	37.4	NC_001664.4	40	20	20	0	100	1	1	ATTATATACTGTATTTTTTT	ATTATATACTGTATTTTTTT	285	159378	N/A
k141_1725846_2	NC_001664.4	100	20	0	0	136	155	51692	51711	0.000573	37.4	NC_001664.4	40	20	20	0	100	1	1	TCTTTTCTTCTTCTTTTTTT	TCTTTTCTTCTTCTTTTTTT	651	159378	N/A
k141_1739498_1	NC_001664.4	100	20	0	0	332	351	131597	131616	0.000377	37.4	NC_001664.4	40	20	20	0	100	1	1	TGTGTATGTGTATGTGTATG	TGTGTATGTGTATGTGTATG	435	159378	N/A
k141_1743401_1	NC_001664.4	100	20	0	0	392	411	118884	118903	0.000369	37.4	NC_001664.4	40	20	20	0	100	1	1	CTGATGACAATATAGAAGAT	CTGATGACAATATAGAAGAT	426	159378	N/A
k141_1744988_2	NC_001664.4	100	20	0	0	231	250	58511	58530	0.000342	37.4	NC_001664.4	40	20	20	0	100	1	1	CTTATACACAAATATTTTAA	CTTATACACAAATATTTTAA	396	159378	N/A
k141_1772569_1	NC_001664.4	100	20	0	0	120	139	77142	77161	0.000112	37.4	NC_001664.4	40	20	20	0	100	1	1	CAAAGGAAGTGGTAACATTT	CAAAGGAAGTGGTAACATTT	141	159378	N/A
k141_1829448_1	NC_001664.4	100	20	0	0	55	74	29130	29149	7.99e-05	37.4	NC_001664.4	40	20	20	0	100	1	1	TCTAAAATAATAATTAATAA	TCTAAAATAATAATTAATAA	105	159378	N/A
k141_1881108_2	NC_001664.4	100	20	0	0	109	128	114408	114427	0.000112	37.4	NC_001664.4	40	20	20	0	100	1	1	TTTATGGGAAATGTATTCAA	TTTATGGGAAATGTATTCAA	141	159378	N/A
k141_1894631_1	NC_001664.4	100	20	0	0	81	100	127520	127539	9.26e-05	37.4	NC_001664.4	40	20	20	0	100	1	1	TATTTCTGATATTTCAAATT	TATTTCTGATATTTCAAATT	120	159378	N/A
k141_1895435_1	NC_001664.4	100	20	0	0	127	146	8648	8667	0.000301	37.4	NC_001664.4	40	20	20	0	100	1	1	AACAACAACAATAACAACAA	AACAACAACAATAACAACAA	351	159378	N/A
k141_1897251_1	NC_001664.4	100	20	0	0	136	155	122852	122871	0.000139	37.4	NC_001664.4	40	20	20	0	100	1	1	CAAAGAGTTAAAAGGGAACC	CAAAGAGTTAAAAGGGAACC	171	159378	N/A
k141_1949418_1	NC_001664.4	100	20	0	0	110	129	59893	59912	0.000397	37.4	NC_001664.4	40	20	20	0	100	1	1	GGTGTCTTGACGACAGTGGT	GGTGTCTTGACGACAGTGGT	456	159378	N/A
k141_1968903_1	NC_001664.4	100	20	0	0	307	326	134655	134674	0.00032	37.4	NC_001664.4	40	20	20	0	100	1	1	TGGATACATTTTATTGTCAT	TGGATACATTTTATTGTCAT	372	159378	N/A
k141_1992069_1	NC_001664.4	100	20	0	0	105	124	144223	144242	0.000131	37.4	NC_001664.4	40	20	20	0	100	1	1	ACTAACACAGAAATGGAAAA	ACTAACACAGAAATGGAAAA	162	159378	N/A
k141_2005512_1	NC_001664.4	100	20	0	0	132	151	118322	118341	0.000318	37.4	NC_001664.4	40	20	20	0	100	1	1	TTATCAACTATACTTAATTT	TTATCAACTATACTTAATTT	369	159378	N/A
k141_2017271_1	NC_001664.4	100	20	0	0	91	110	80570	80589	0.000214	37.4	NC_001664.4	40	20	20	0	100	1	1	CTTTTCATTGTTATTTTTTC	CTTTTCATTGTTATTTTTTC	255	159378	N/A
k141_2018576_1	NC_001664.4	100	20	0	0	12	31	64072	64091	0.000377	37.4	NC_001664.4	40	20	20	0	100	1	1	ACAAAGAAGATTTTGTTCTT	ACAAAGAAGATTTTGTTCTT	435	159378	N/A
k141_60045_1	NC_001664.4	100	19	0	0	6	24	99440	99458	0.000418	35.6	NC_001664.4	38	19	19	0	100	1	1	GTGTGTATTTTTTAAGAGT	GTGTGTATTTTTTAAGAGT	150	159378	N/A
k141_77232_2	NC_001664.4	100	19	0	0	142	160	2376	2394	0.000671	35.6	NC_001664.4	38	19	19	0	100	1	1	TCTCTTCCTCCTCCTCCTC	TCTCTTCCTCCTCCTCCTC	231	159378	N/A
k141_114495_1	NC_001664.4	100	19	0	0	85	103	37710	37728	0.001	35.6	NC_001664.4	38	19	19	0	100	1	1	AAAGTCAACAAAAAGGAAA	AAAGTCAACAAAAAGGAAA	306	159378	N/A
k141_125078_1	NC_001664.4	100	19	0	0	8	26	144233	144251	0.000504	35.6	NC_001664.4	38	19	19	0	100	1	1	AAATGGAAAACTATGATTT	AAATGGAAAACTATGATTT	177	159378	N/A
k141_137958_1	NC_001664.4	100	19	0	0	62	80	132781	132799	0.00088	35.6	NC_001664.4	38	19	19	0	100	1	1	ATACAATTGTTTATAGTAT	ATACAATTGTTTATAGTAT	297	159378	N/A
k141_144397_4	NC_001664.4	100	19	0	0	179	197	86693	86711	0.000637	35.6	NC_001664.4	38	19	19	0	100	1	1	TAGGGATGATATTTTTAGT	TAGGGATGATATTTTTAGT	219	159378	N/A
k141_162263_1	NC_001664.4	100	19	0	0	105	123	132128	132146	0.000333	35.6	NC_001664.4	38	19	19	0	100	1	1	TGTATATGTATATGTATGT	TGTATATGTATATGTATGT	123	159378	N/A
k141_168365_1	NC_001664.4	100	19	0	0	129	147	62872	62890	0.000814	35.6	NC_001664.4	38	19	19	0	100	1	1	GAGTGATTCTTGCTCTCGA	GAGTGATTCTTGCTCTCGA	276	159378	N/A
k141_174431_1	NC_001664.4	100	19	0	0	95	113	68345	68363	0.000842	35.6	NC_001664.4	38	19	19	0	100	1	1	GTATAATTTTAACATTTAC	GTATAATTTTAACATTTAC	285	159378	N/A
k141_189842_1	NC_001664.4	100	19	0	0	130	148	109160	109178	0.000589	35.6	NC_001664.4	38	19	19	0	100	1	1	AAAAAAGTTCTCTTGTTGA	AAAAAAGTTCTCTTGTTGA	204	159378	N/A
k141_224683_1	NC_001664.4	100	19	0	0	75	93	53463	53481	0.000361	35.6	NC_001664.4	38	19	19	0	100	1	1	AAGAAAATTGCCTTCAAAA	AAGAAAATTGCCTTCAAAA	132	159378	N/A
k141_265537_1	NC_001664.4	100	19	0	0	35	53	127108	127126	0.000269	35.6	NC_001664.4	38	19	19	0	100	1	1	ATGTTTTTAATGTGGATTT	ATGTTTTTAATGTGGATTT	102	159378	N/A
k141_314166_1	NC_001664.4	100	19	0	0	113	131	132136	132154	0.000361	35.6	NC_001664.4	38	19	19	0	100	1	1	TATATGTATGTGTATGTGT	TATATGTATGTGTATGTGT	132	159378	N/A
k141_328218_1	NC_001664.4	100	19	0	0	1	19	8649	8667	0.000288	35.6	NC_001664.4	38	19	19	0	100	1	1	ACAACAACAATAACAACAA	ACAACAACAATAACAACAA	108	159378	N/A
k141_347324_2	NC_001664.4	100	19	0	0	40	58	141234	141252	0.000871	35.6	NC_001664.4	38	19	19	0	100	1	1	TTTAATGATGTATTACTCA	TTTAATGATGTATTACTCA	294	159378	N/A
k141_365455_1	NC_001664.4	100	19	0	0	22	40	54280	54298	0.000561	35.6	NC_001664.4	38	19	19	0	100	1	1	TTTTCAGGTGAGGAATCCA	TTTTCAGGTGAGGAATCCA	195	159378	N/A
k141_370605_2	NC_001664.4	100	19	0	0	38	56	86666	86684	0.000428	35.6	NC_001664.4	38	19	19	0	100	1	1	AAGAACAATGGACAGGAGT	AAGAACAATGGACAGGAGT	153	159378	N/A
k141_377960_1	NC_001664.4	100	19	0	0	62	80	29134	29152	0.000747	35.6	NC_001664.4	38	19	19	0	100	1	1	AAATAATAATTAATAATCA	AAATAATAATTAATAATCA	255	159378	N/A
k141_379434_2	NC_001664.4	100	19	0	0	90	108	127518	127536	0.000323	35.6	NC_001664.4	38	19	19	0	100	1	1	TTTATTTCTGATATTTCAA	TTTATTTCTGATATTTCAA	120	159378	N/A
k141_424371_1	NC_001664.4	100	19	0	0	122	140	147897	147915	0.000466	35.6	NC_001664.4	38	19	19	0	100	1	1	ATTTTGATGTTTTCAGATT	ATTTTGATGTTTTCAGATT	165	159378	N/A
k141_461668_1	NC_001664.4	100	19	0	0	24	42	132466	132484	0.000561	35.6	NC_001664.4	38	19	19	0	100	1	1	AAAAATGGATTTGGTATTT	AAAAATGGATTTGGTATTT	195	159378	N/A
k141_466208_1	NC_001664.4	100	19	0	0	174	192	115024	115042	0.001	35.6	NC_001664.4	38	19	19	0	100	1	1	CATAGGCTATTTGTTTTTT	CATAGGCTATTTGTTTTTT	309	159378	N/A
k141_473919_1	NC_001664.4	100	19	0	0	52	70	66655	66673	0.000269	35.6	NC_001664.4	38	19	19	0	100	1	1	ACAGATGTAACTTTAAATT	ACAGATGTAACTTTAAATT	102	159378	N/A
k141_486602_1	NC_001664.4	100	19	0	0	115	133	98545	98563	0.000447	35.6	NC_001664.4	38	19	19	0	100	1	1	AAAATAATTGATAAAATAA	AAAATAATTGATAAAATAA	159	159378	N/A
k141_507577_1	NC_001664.4	100	19	0	0	81	99	130514	130532	0.000361	35.6	NC_001664.4	38	19	19	0	100	1	1	TTGTTTTAATATTAAAAAT	TTGTTTTAATATTAAAAAT	132	159378	N/A
k141_511578_1	NC_001664.4	100	19	0	0	9	27	53828	53846	0.000212	35.6	NC_001664.4	38	19	19	0	100	1	1	ATCACACAAAGGAAACTTC	ATCACACAAAGGAAACTTC	84	159378	N/A
k141_550256_3	NC_001664.4	100	19	0	0	8	26	90054	90072	0.000399	35.6	NC_001664.4	38	19	19	0	100	1	1	GAACAGTGAAGAGGCAGAG	GAACAGTGAAGAGGCAGAG	144	159378	N/A
k141_564155_2	NC_001664.4	100	19	0	0	12	30	48783	48801	0.000136	35.6	NC_001664.4	38	19	19	0	100	1	1	CAACAATAAAGAAAATCAA	CAACAATAAAGAAAATCAA	60	159378	N/A
k141_589219_1	NC_001664.4	100	19	0	0	117	135	88763	88781	0.000542	35.6	NC_001664.4	38	19	19	0	100	1	1	ACATTTCAAAATGATTTCT	ACATTTCAAAATGATTTCT	189	159378	N/A
k141_589482_1	NC_001664.4	100	19	0	0	70	88	148710	148728	0.000456	35.6	NC_001664.4	38	19	19	0	100	1	1	AATTTTAGAATTGTGTTCC	AATTTTAGAATTGTGTTCC	162	159378	N/A
k141_598291_1	NC_001664.4	100	19	0	0	19	37	1313	1331	0.000513	35.6	NC_001664.4	38	19	19	0	100	1	1	TGGGAGAGCACAGAGCTGG	TGGGAGAGCACAGAGCTGG	180	159378	N/A
k141_598291_2	NC_001664.4	100	19	0	0	53	71	1313	1331	0.000193	35.6	NC_001664.4	38	19	19	0	100	1	1	TGGGAGAGCACAGAGCTGG	TGGGAGAGCACAGAGCTGG	78	159378	N/A
k141_602176_1	NC_001664.4	100	19	0	0	72	90	133582	133600	0.0007	35.6	NC_001664.4	38	19	19	0	100	1	1	TTCTGTATTTTATTATAAA	TTCTGTATTTTATTATAAA	240	159378	N/A
k141_603361_4	NC_001664.4	100	19	0	0	196	214	63073	63091	0.000646	35.6	NC_001664.4	38	19	19	0	100	1	1	TTGAACCTCATCTTCCTCA	TTGAACCTCATCTTCCTCA	222	159378	N/A
k141_658142_1	NC_001664.4	100	19	0	0	204	222	90204	90222	0.000646	35.6	NC_001664.4	38	19	19	0	100	1	1	ATCTTGTTTGTTTTTAAGA	ATCTTGTTTGTTTTTAAGA	222	159378	N/A
k141_660663_1	NC_001664.4	100	19	0	0	2	20	121401	121419	0.000637	35.6	NC_001664.4	38	19	19	0	100	1	1	TGCTGATGTTACTGGTCCA	TGCTGATGTTACTGGTCCA	219	159378	N/A
k141_666036_2	NC_001664.4	100	19	0	0	138	156	73032	73050	0.000504	35.6	NC_001664.4	38	19	19	0	100	1	1	CCAAAAGGGGGAAGTGGGC	CCAAAAGGGGGAAGTGGGC	177	159378	N/A
k141_668028_1	NC_001664.4	100	19	0	0	58	76	37101	37119	0.000399	35.6	NC_001664.4	38	19	19	0	100	1	1	AAGGCTTCAAAGATAATTC	AAGGCTTCAAAGATAATTC	144	159378	N/A
k141_682992_1	NC_001664.4	100	19	0	0	22	40	144986	145004	0.000269	35.6	NC_001664.4	38	19	19	0	100	1	1	GGGAGGGAGGGTGTTCAGA	GGGAGGGAGGGTGTTCAGA	102	159378	N/A
k141_702700_1	NC_001664.4	100	19	0	0	50	68	73467	73485	0.001	35.6	NC_001664.4	38	19	19	0	100	1	1	CTCTGTTGATTACAGATGA	CTCTGTTGATTACAGATGA	315	159378	N/A
k141_717993_2	NC_001664.4	100	19	0	0	69	87	56665	56683	0.000409	35.6	NC_001664.4	38	19	19	0	100	1	1	TAGTAACTTCTCTTTTTTT	TAGTAACTTCTCTTTTTTT	147	159378	N/A
k141_722558_1	NC_001664.4	100	19	0	0	71	89	47828	47846	0.000352	35.6	NC_001664.4	38	19	19	0	100	1	1	AACTTCAAAACATGATGAG	AACTTCAAAACATGATGAG	129	159378	N/A
k141_724885_1	NC_001664.4	100	19	0	0	236	254	32518	32536	0.000795	35.6	NC_001664.4	38	19	19	0	100	1	1	CAATCCTACAAAACAGGAA	CAATCCTACAAAACAGGAA	270	159378	N/A
k141_749000_1	NC_001664.4	100	19	0	0	238	256	8646	8664	0.001	35.6	NC_001664.4	38	19	19	0	100	1	1	AAAACAACAACAATAACAA	AAAACAACAACAATAACAA	312	159378	N/A
k141_749568_3	NC_001664.4	100	19	0	0	29	47	130151	130169	0.000542	35.6	NC_001664.4	38	19	19	0	100	1	1	AAAACATGTTTATAAAATT	AAAACATGTTTATAAAATT	189	159378	N/A
k141_774808_1	NC_001664.4	100	19	0	0	39	57	46569	46587	0.000323	35.6	NC_001664.4	38	19	19	0	100	1	1	CCAAGGAATGCCAAAAAAA	CCAAGGAATGCCAAAAAAA	120	159378	N/A
k141_784396_1	NC_001664.4	100	19	0	0	97	115	134970	134988	0.00057	35.6	NC_001664.4	38	19	19	0	100	1	1	ATTGCTGCATATAACAATA	ATTGCTGCATATAACAATA	198	159378	N/A
k141_784615_1	NC_001664.4	100	19	0	0	42	60	121401	121419	0.000212	35.6	NC_001664.4	38	19	19	0	100	1	1	TGCTGATGTTACTGGTCCA	TGCTGATGTTACTGGTCCA	84	159378	N/A
k141_789042_1	NC_001664.4	100	19	0	0	261	279	11215	11233	0.001	35.6	NC_001664.4	38	19	19	0	100	1	1	GCGCTGGCTCATGAAGGCC	GCGCTGGCTCATGAAGGCC	312	159378	N/A
k141_794443_1	NC_001664.4	100	19	0	0	80	98	147325	147343	0.000466	35.6	NC_001664.4	38	19	19	0	100	1	1	TACTCAGACTATACATCCA	TACTCAGACTATACATCCA	165	159378	N/A
k141_800783_1	NC_001664.4	100	19	0	0	22	40	50500	50518	0.000136	35.6	NC_001664.4	38	19	19	0	100	1	1	AACCTAATTAAGGACTTAT	AACCTAATTAAGGACTTAT	60	159378	N/A
k141_804156_1	NC_001664.4	100	19	0	0	107	125	51693	51711	0.000399	35.6	NC_001664.4	38	19	19	0	100	1	1	CTTTTCTTCTTCTTTTTTT	CTTTTCTTCTTCTTTTTTT	144	159378	N/A
k141_805593_1	NC_001664.4	100	19	0	0	102	120	82100	82118	0.000399	35.6	NC_001664.4	38	19	19	0	100	1	1	GCTGGAAACATTCAAAATT	GCTGGAAACATTCAAAATT	144	159378	N/A
k141_860022_1	NC_001664.4	100	19	0	0	173	191	71083	71101	0.000814	35.6	NC_001664.4	38	19	19	0	100	1	1	TTGATCTGGAGGTTCTTTG	TTGATCTGGAGGTTCTTTG	276	159378	N/A
k141_862662_1	NC_001664.4	100	19	0	0	143	161	33628	33646	0.000637	35.6	NC_001664.4	38	19	19	0	100	1	1	GGGAGGATAGATTTCACCC	GGGAGGATAGATTTCACCC	219	159378	N/A
k141_879042_1	NC_001664.4	100	19	0	0	152	170	70374	70392	0.000652	35.6	NC_001664.4	38	19	19	0	100	1	1	TTGGAAGATTAGGCAGAAA	TTGGAAGATTAGGCAGAAA	225	159378	N/A
k141_885768_2	NC_001664.4	100	19	0	0	186	204	51693	51711	0.001	35.6	NC_001664.4	38	19	19	0	100	1	1	CTTTTCTTCTTCTTTTTTT	CTTTTCTTCTTCTTTTTTT	330	159378	N/A
k141_886722_3	NC_001664.4	100	19	0	0	230	248	38520	38538	0.001	35.6	NC_001664.4	38	19	19	0	100	1	1	CACAGGGAACCGACGCCTG	CACAGGGAACCGACGCCTG	327	159378	N/A
k141_920578_2	NC_001664.4	100	19	0	0	52	70	146528	146546	0.00038	35.6	NC_001664.4	38	19	19	0	100	1	1	TTTTTAATGTTGAGTAATT	TTTTTAATGTTGAGTAATT	138	159378	N/A
k141_940297_1	NC_001664.4	100	19	0	0	49	67	149857	149875	0.000494	35.6	NC_001664.4	38	19	19	0	100	1	1	TCATTTATTTATGATCTCA	TCATTTATTTATGATCTCA	174	159378	N/A
k141_990182_1	NC_001664.4	100	19	0	0	60	78	72202	72220	0.000776	35.6	NC_001664.4	38	19	19	0	100	1	1	TTTTTATGTAAAAGCTGCA	TTTTTATGTAAAAGCTGCA	264	159378	N/A
k141_995264_1	NC_001664.4	100	19	0	0	123	141	148577	148595	0.000485	35.6	NC_001664.4	38	19	19	0	100	1	1	AAAAAAAAGAGAAAATGAG	AAAAAAAAGAGAAAATGAG	171	159378	N/A
k141_1010151_1	NC_001664.4	100	19	0	0	48	66	46318	46336	0.000371	35.6	NC_001664.4	38	19	19	0	100	1	1	AAACAACAACAACAAACTA	AAACAACAACAACAAACTA	135	159378	N/A
k141_1014416_1	NC_001664.4	100	19	0	0	5	23	135871	135889	0.000333	35.6	NC_001664.4	38	19	19	0	100	1	1	TGGACTCTATGTTGTTGGA	TGGACTCTATGTTGTTGGA	123	159378	N/A
k141_1026276_1	NC_001664.4	100	19	0	0	59	77	51690	51708	0.000342	35.6	NC_001664.4	38	19	19	0	100	1	1	TTTCTTTTCTTCTTCTTTT	TTTCTTTTCTTCTTCTTTT	126	159378	N/A
k141_1038387_1	NC_001664.4	100	19	0	0	232	250	131192	131210	0.000814	35.6	NC_001664.4	38	19	19	0	100	1	1	GTGCGTGTGTCTGTGTCTG	GTGCGTGTGTCTGTGTCTG	276	159378	N/A
k141_1052707_2	NC_001664.4	100	19	0	0	68	86	43146	43164	0.0007	35.6	NC_001664.4	38	19	19	0	100	1	1	GAAACAGCCCAGAACTACT	GAAACAGCCCAGAACTACT	240	159378	N/A
k141_1071247_1	NC_001664.4	100	19	0	0	69	87	146193	146211	0.000852	35.6	NC_001664.4	38	19	19	0	100	1	1	AACTTTCTTTAAAGCCGGG	AACTTTCTTTAAAGCCGGG	288	159378	N/A
k141_1072571_1	NC_001664.4	100	19	0	0	108	126	52415	52433	0.000371	35.6	NC_001664.4	38	19	19	0	100	1	1	GGAAAATCACCCCGTTCAG	GGAAAATCACCCCGTTCAG	135	159378	N/A
k141_1118223_1	NC_001664.4	100	19	0	0	14	32	134599	134617	0.000428	35.6	NC_001664.4	38	19	19	0	100	1	1	TCAGTGAATGTTCCTACAT	TCAGTGAATGTTCCTACAT	153	159378	N/A
k141_1131065_1	NC_001664.4	100	19	0	0	9	27	33464	33482	0.000288	35.6	NC_001664.4	38	19	19	0	100	1	1	ATTTGACTGTTTTCCATTC	ATTTGACTGTTTTCCATTC	108	159378	N/A
k141_1142834_1	NC_001664.4	100	19	0	0	37	55	142236	142254	0.000269	35.6	NC_001664.4	38	19	19	0	100	1	1	AGAAATTTAGATTTTAAAG	AGAAATTTAGATTTTAAAG	102	159378	N/A
k141_1142919_2	NC_001664.4	100	19	0	0	6	24	33928	33946	0.00069	35.6	NC_001664.4	38	19	19	0	100	1	1	ATGCTACAGAAATGAAGCA	ATGCTACAGAAATGAAGCA	237	159378	N/A
k141_1175175_1	NC_001664.4	100	19	0	0	205	223	138015	138033	0.000804	35.6	NC_001664.4	38	19	19	0	100	1	1	ACTGACCTTTATTTTTCTG	ACTGACCTTTATTTTTCTG	273	159378	N/A
k141_1180515_1	NC_001664.4	100	19	0	0	47	65	84694	84712	0.000323	35.6	NC_001664.4	38	19	19	0	100	1	1	TTTTGCAGGATGAAAATTT	TTTTGCAGGATGAAAATTT	120	159378	N/A
k141_1193526_2	NC_001664.4	100	19	0	0	122	140	96177	96195	0.000504	35.6	NC_001664.4	38	19	19	0	100	1	1	AAATAAAACTGTTTTCATT	AAATAAAACTGTTTTCATT	177	159378	N/A
k141_1198613_1	NC_001664.4	100	19	0	0	66	84	70822	70840	0.000814	35.6	NC_001664.4	38	19	19	0	100	1	1	GTTGGAGTCAAATGGTAAA	GTTGGAGTCAAATGGTAAA	276	159378	N/A
k141_1213369_1	NC_001664.4	100	19	0	0	52	70	67917	67935	0.000269	35.6	NC_001664.4	38	19	19	0	100	1	1	AATAGTATATTATATATAT	AATAGTATATTATATATAT	102	159378	N/A
k141_1234120_1	NC_001664.4	100	19	0	0	35	53	77954	77972	0.000269	35.6	NC_001664.4	38	19	19	0	100	1	1	ATTTTAATGTTATTACTAG	ATTTTAATGTTATTACTAG	102	159378	N/A
k141_1246551_2	NC_001664.4	100	19	0	0	245	263	109952	109970	0.000899	35.6	NC_001664.4	38	19	19	0	100	1	1	CTAAAAAATGAAAGCAAAC	CTAAAAAATGAAAGCAAAC	303	159378	N/A
k141_1255009_1	NC_001664.4	100	19	0	0	78	96	68349	68367	0.000627	35.6	NC_001664.4	38	19	19	0	100	1	1	AATTTTAACATTTACTTCC	AATTTTAACATTTACTTCC	216	159378	N/A
k141_1261778_1	NC_001664.4	100	19	0	0	141	159	54701	54719	0.000757	35.6	NC_001664.4	38	19	19	0	100	1	1	TTTTTCTAAACAACATTGT	TTTTTCTAAACAACATTGT	258	159378	N/A
k141_1313826_1	NC_001664.4	100	19	0	0	230	248	127071	127089	0.00089	35.6	NC_001664.4	38	19	19	0	100	1	1	TTTATTTGTTTATTGTCTT	TTTATTTGTTTATTGTCTT	300	159378	N/A
k141_1334903_1	NC_001664.4	100	19	0	0	90	108	8663	8681	0.000361	35.6	NC_001664.4	38	19	19	0	100	1	1	AACAACAATAACAACAACC	AACAACAATAACAACAACC	132	159378	N/A
k141_1340422_1	NC_001664.4	100	19	0	0	41	59	27203	27221	0.000551	35.6	NC_001664.4	38	19	19	0	100	1	1	GAAATGGAATTTTACACAG	GAAATGGAATTTTACACAG	192	159378	N/A
k141_1346246_1	NC_001664.4	100	19	0	0	71	89	21018	21036	0.000618	35.6	NC_001664.4	38	19	19	0	100	1	1	AAAATAACTTACCGAGATA	AAAATAACTTACCGAGATA	213	159378	N/A
k141_1362930_1	NC_001664.4	100	19	0	0	95	113	49454	49472	0.000561	35.6	NC_001664.4	38	19	19	0	100	1	1	TAATAGAGAAGTTCAAATC	TAATAGAGAAGTTCAAATC	195	159378	N/A
k141_1387002_2	NC_001664.4	100	19	0	0	66	84	11915	11933	0.00025	35.6	NC_001664.4	38	19	19	0	100	1	1	TCTCAAGAAAGAAAAAACA	TCTCAAGAAAGAAAAAACA	96	159378	N/A
k141_1436434_3	NC_001664.4	100	19	0	0	1	19	131448	131466	0.000475	35.6	NC_001664.4	38	19	19	0	100	1	1	GTGTCTGTGTATGTGCATG	GTGTCTGTGTATGTGCATG	168	159378	N/A
k141_1449434_1	NC_001664.4	100	19	0	0	64	82	22357	22375	0.000333	35.6	NC_001664.4	38	19	19	0	100	1	1	ATCCTCAAAGAAAGCTTAC	ATCCTCAAAGAAAGCTTAC	123	159378	N/A
k141_1494123_1	NC_001664.4	100	19	0	0	85	103	105918	105936	0.000637	35.6	NC_001664.4	38	19	19	0	100	1	1	TATTGTGTTCTGCTCTGTG	TATTGTGTTCTGCTCTGTG	219	159378	N/A
k141_1494635_1	NC_001664.4	100	19	0	0	129	147	15311	15329	0.000428	35.6	NC_001664.4	38	19	19	0	100	1	1	ACAAGGAACAAAAGGAAAA	ACAAGGAACAAAAGGAAAA	153	159378	N/A
k141_1498641_6	NC_001664.4	100	19	0	0	117	135	145611	145629	0.001	35.6	NC_001664.4	38	19	19	0	100	1	1	TCCACTGCCATGTGGGTGG	TCCACTGCCATGTGGGTGG	321	159378	N/A
k141_1500212_1	NC_001664.4	100	19	0	0	33	51	135722	135740	0.000203	35.6	NC_001664.4	38	19	19	0	100	1	1	GGATGTAAAAGAAGATATT	GGATGTAAAAGAAGATATT	81	159378	N/A
k141_1501049_1	NC_001664.4	100	19	0	0	111	129	15257	15275	0.000504	35.6	NC_001664.4	38	19	19	0	100	1	1	CCTTTTCTGTGATTTTCTC	CCTTTTCTGTGATTTTCTC	177	159378	N/A
k141_1540296_1	NC_001664.4	100	19	0	0	6	24	29513	29531	0.000222	35.6	NC_001664.4	38	19	19	0	100	1	1	AAATAAATTTGAAAATGTA	AAATAAATTTGAAAATGTA	87	159378	N/A
k141_1581428_1	NC_001664.4	100	19	0	0	124	142	87081	87099	0.000833	35.6	NC_001664.4	38	19	19	0	100	1	1	AGGGCCATATATGACAAAC	AGGGCCATATATGACAAAC	282	159378	N/A
k141_1582447_1	NC_001664.4	100	19	0	0	141	159	81628	81646	0.00057	35.6	NC_001664.4	38	19	19	0	100	1	1	AATTACAGCATTGAAAAAT	AATTACAGCATTGAAAAAT	198	159378	N/A
k141_1590817_1	NC_001664.4	100	19	0	0	218	236	136075	136093	0.00088	35.6	NC_001664.4	38	19	19	0	100	1	1	AAGATAGATCTAATAATGA	AAGATAGATCTAATAATGA	297	159378	N/A
k141_1593344_1	NC_001664.4	100	19	0	0	75	93	86743	86761	0.000371	35.6	NC_001664.4	38	19	19	0	100	1	1	TTTAGAAGTGTTTCTTGAT	TTTAGAAGTGTTTCTTGAT	135	159378	N/A
k141_1603078_3	NC_001664.4	100	19	0	0	55	73	122516	122534	0.000241	35.6	NC_001664.4	38	19	19	0	100	1	1	ACTCAACCAGTCTCTGTTT	ACTCAACCAGTCTCTGTTT	93	159378	N/A
k141_1607955_1	NC_001664.4	100	19	0	0	52	70	77433	77451	0.000447	35.6	NC_001664.4	38	19	19	0	100	1	1	CAAACAGAAGATAAAATAG	CAAACAGAAGATAAAATAG	159	159378	N/A
k141_1634648_1	NC_001664.4	100	19	0	0	11	29	49963	49981	0.000485	35.6	NC_001664.4	38	19	19	0	100	1	1	ATAATCACCCTGGACCTAG	ATAATCACCCTGGACCTAG	171	159378	N/A
k141_1635660_2	NC_001664.4	100	19	0	0	107	125	18794	18812	0.000709	35.6	NC_001664.4	38	19	19	0	100	1	1	GAAACCCAGGTGATGCTGT	GAAACCCAGGTGATGCTGT	243	159378	N/A
k141_1655057_1	NC_001664.4	100	19	0	0	51	69	2376	2394	0.000551	35.6	NC_001664.4	38	19	19	0	100	1	1	TCTCTTCCTCCTCCTCCTC	TCTCTTCCTCCTCCTCCTC	192	159378	N/A
k141_1657657_1	NC_001664.4	100	19	0	0	132	150	26360	26378	0.00057	35.6	NC_001664.4	38	19	19	0	100	1	1	GGCCCTAGAGAAGTATGGG	GGCCCTAGAGAAGTATGGG	198	159378	N/A
k141_1684377_1	NC_001664.4	100	19	0	0	175	193	43186	43204	0.000776	35.6	NC_001664.4	38	19	19	0	100	1	1	GAAAATATTTTCAAAAAAT	GAAAATATTTTCAAAAAAT	264	159378	N/A
k141_1701111_2	NC_001664.4	100	19	0	0	24	42	48783	48801	0.000561	35.6	NC_001664.4	38	19	19	0	100	1	1	CAACAATAAAGAAAATCAA	CAACAATAAAGAAAATCAA	195	159378	N/A
k141_1780550_1	NC_001664.4	100	19	0	0	84	102	104874	104892	0.000399	35.6	NC_001664.4	38	19	19	0	100	1	1	ATTTTTAAATCATAAAAAA	ATTTTTAAATCATAAAAAA	144	159378	N/A
k141_1816857_3	NC_001664.4	100	19	0	0	200	218	128071	128089	0.00088	35.6	NC_001664.4	38	19	19	0	100	1	1	TTGAGGCCCTGCTGGAGGC	TTGAGGCCCTGCTGGAGGC	297	159378	N/A
k141_1863672_1	NC_001664.4	100	19	0	0	192	210	7485	7503	0.000671	35.6	NC_001664.4	38	19	19	0	100	1	1	CACACGCAGACACACAGAC	CACACGCAGACACACAGAC	231	159378	N/A
k141_1868785_1	NC_001664.4	100	19	0	0	1	19	12609	12627	0.000466	35.6	NC_001664.4	38	19	19	0	100	1	1	CTGCAGGAAGAGGGAGTCC	CTGCAGGAAGAGGGAGTCC	165	159378	N/A
k141_1873619_1	NC_001664.4	100	19	0	0	185	203	117333	117351	0.000652	35.6	NC_001664.4	38	19	19	0	100	1	1	AATGGTCAGAGTTTTCATC	AATGGTCAGAGTTTTCATC	225	159378	N/A
k141_1900270_1	NC_001664.4	100	19	0	0	59	77	76247	76265	0.000298	35.6	NC_001664.4	38	19	19	0	100	1	1	TTAAGAATTGGTGTTATTT	TTAAGAATTGGTGTTATTT	111	159378	N/A
k141_1924505_1	NC_001664.4	100	19	0	0	79	97	124006	124024	0.000314	35.6	NC_001664.4	38	19	19	0	100	1	1	AATAAATATATTTATTGAA	AATAAATATATTTATTGAA	117	159378	N/A
k141_1925015_1	NC_001664.4	100	19	0	0	29	47	128963	128981	0.00038	35.6	NC_001664.4	38	19	19	0	100	1	1	GGGATTTAATTTTGAAAAA	GGGATTTAATTTTGAAAAA	138	159378	N/A
k141_1933497_1	NC_001664.4	100	19	0	0	62	80	5292	5310	0.000298	35.6	NC_001664.4	38	19	19	0	100	1	1	GTCCAGTTATTGTATTTTT	GTCCAGTTATTGTATTTTT	111	159378	N/A
k141_1942950_2	NC_001664.4	100	19	0	0	65	83	28711	28729	0.000447	35.6	NC_001664.4	38	19	19	0	100	1	1	AAATCCAAAAACTCTTTGA	AAATCCAAAAACTCTTTGA	159	159378	N/A
k141_1950217_1	NC_001664.4	100	19	0	0	233	251	80937	80955	0.000842	35.6	NC_001664.4	38	19	19	0	100	1	1	TTTGTACAGAAAAAGATGT	TTTGTACAGAAAAAGATGT	285	159378	N/A
k141_1990209_1	NC_001664.4	100	19	0	0	52	70	85386	85404	0.000203	35.6	NC_001664.4	38	19	19	0	100	1	1	AAGATTGCAGAACATGAGT	AAGATTGCAGAACATGAGT	81	159378	N/A
k141_2005849_1	NC_001664.4	100	19	0	0	236	254	52168	52186	0.000899	35.6	NC_001664.4	38	19	19	0	100	1	1	CAAATTTTTCTCCTGCTTG	CAAATTTTTCTCCTGCTTG	303	159378	N/A
k141_2019114_1	NC_001664.4	100	19	0	0	246	264	112064	112082	0.00089	35.6	NC_001664.4	38	19	19	0	100	1	1	TTTAACCTGTGATGGTAAA	TTTAACCTGTGATGGTAAA	300	159378	N/A
k141_2030160_1	NC_001664.4	100	19	0	0	157	175	132930	132948	0.000513	35.6	NC_001664.4	38	19	19	0	100	1	1	ATATTGAAAATAAATTCAT	ATATTGAAAATAAATTCAT	180	159378	N/A
k141_2049184_1	NC_001664.4	100	19	0	0	173	191	141738	141756	0.000776	35.6	NC_001664.4	38	19	19	0	100	1	1	TTTATAATATTAAAATTGT	TTTATAATATTAAAATTGT	264	159378	N/A
k141_2056887_3	NC_001664.4	100	19	0	0	28	46	119294	119312	0.000174	35.6	NC_001664.4	38	19	19	0	100	1	1	CGATTTTCTATTAAAAAGA	CGATTTTCTATTAAAAAGA	72	159378	N/A
k141_21112_1	NC_001664.4	100	18	0	0	52	69	132584	132601	0.000608	33.7	NC_001664.4	36	18	18	0	100	1	1	AGATTAAATATACCTGAA	AGATTAAATATACCTGAA	72	159378	N/A
k141_34189_1	NC_001664.4	100	18	0	0	64	81	132133	132150	0.000707	33.7	NC_001664.4	36	18	18	0	100	1	1	ATGTATATGTATGTGTAT	ATGTATATGTATGTGTAT	81	159378	N/A
k141_99072_1	NC_001664.4	100	18	0	0	3	20	27710	27727	0.000707	33.7	NC_001664.4	36	18	18	0	100	1	1	AACGAATGATAAAAACCA	AACGAATGATAAAAACCA	81	159378	N/A
k141_104913_2	NC_001664.4	100	18	0	0	50	67	86116	86133	0.000641	33.7	NC_001664.4	36	18	18	0	100	1	1	CTATGGGAGTGATTGTGA	CTATGGGAGTGATTGTGA	75	159378	N/A
k141_109084_1	NC_001664.4	100	18	0	0	7	24	77300	77317	0.000641	33.7	NC_001664.4	36	18	18	0	100	1	1	GAGTTGGAAAATTTGCTC	GAGTTGGAAAATTTGCTC	75	159378	N/A
k141_133192_1	NC_001664.4	100	18	0	0	28	45	117782	117799	0.000674	33.7	NC_001664.4	36	18	18	0	100	1	1	ACAGAGAAGGGTATGAAA	ACAGAGAAGGGTATGAAA	78	159378	N/A
k141_169074_1	NC_001664.4	100	18	0	0	34	51	72196	72213	0.000774	33.7	NC_001664.4	36	18	18	0	100	1	1	AAAATATTTTTATGTAAA	AAAATATTTTTATGTAAA	87	159378	N/A
k141_177848_1	NC_001664.4	100	18	0	0	5	22	18432	18449	0.000674	33.7	NC_001664.4	36	18	18	0	100	1	1	TCAAAAACAAAGAAAAAG	TCAAAAACAAAGAAAAAG	78	159378	N/A
k141_186498_1	NC_001664.4	100	18	0	0	23	40	101405	101422	0.001	33.7	NC_001664.4	36	18	18	0	100	1	1	AAATTAATAAGATAGATA	AAATTAATAAGATAGATA	102	159378	N/A
k141_239254_1	NC_001664.4	100	18	0	0	59	76	145567	145584	0.000873	33.7	NC_001664.4	36	18	18	0	100	1	1	AAGAAATTAGGGTATGAA	AAGAAATTAGGGTATGAA	96	159378	N/A
k141_241534_1	NC_001664.4	100	18	0	0	54	71	81754	81771	0.000807	33.7	NC_001664.4	36	18	18	0	100	1	1	TGTGCTTATAAAGATGTT	TGTGCTTATAAAGATGTT	90	159378	N/A
k141_241757_1	NC_001664.4	100	18	0	0	35	52	85195	85212	0.001	33.7	NC_001664.4	36	18	18	0	100	1	1	AAAATTTGCCAAATACTA	AAAATTTGCCAAATACTA	99	159378	N/A
k141_242545_1	NC_001664.4	100	18	0	0	49	66	104283	104300	0.000707	33.7	NC_001664.4	36	18	18	0	100	1	1	ACTGGAGCTAGAGAAAAT	ACTGGAGCTAGAGAAAAT	81	159378	N/A
k141_260600_1	NC_001664.4	100	18	0	0	80	97	39980	39997	0.001	33.7	NC_001664.4	36	18	18	0	100	1	1	ACAGAAAATCTTTATTTT	ACAGAAAATCTTTATTTT	99	159378	N/A
k141_267195_1	NC_001664.4	100	18	0	0	4	21	120537	120554	0.000509	33.7	NC_001664.4	36	18	18	0	100	1	1	GATAGGATTTTGACTGTT	GATAGGATTTTGACTGTT	63	159378	N/A
k141_326050_2	NC_001664.4	100	18	0	0	29	46	112673	112690	0.000608	33.7	NC_001664.4	36	18	18	0	100	1	1	TTAACTTTATTTCTTTAC	TTAACTTTATTTCTTTAC	72	159378	N/A
k141_340104_2	NC_001664.4	100	18	0	0	20	37	100348	100365	0.000608	33.7	NC_001664.4	36	18	18	0	100	1	1	AATCTTTTTTAGCCCAAG	AATCTTTTTTAGCCCAAG	72	159378	N/A
k141_343309_1	NC_001664.4	100	18	0	0	27	44	50742	50759	0.000674	33.7	NC_001664.4	36	18	18	0	100	1	1	CATCGAAAAAACATACCT	CATCGAAAAAACATACCT	78	159378	N/A
k141_410680_1	NC_001664.4	100	18	0	0	27	44	38836	38853	0.000741	33.7	NC_001664.4	36	18	18	0	100	1	1	TTTATTAATAGTTTTCCA	TTTATTAATAGTTTTCCA	84	159378	N/A
k141_417080_1	NC_001664.4	100	18	0	0	26	43	27523	27540	0.001	33.7	NC_001664.4	36	18	18	0	100	1	1	AAAAACAAGAAATGTCAT	AAAAACAAGAAATGTCAT	105	159378	N/A
k141_447078_1	NC_001664.4	100	18	0	0	18	35	8256	8273	0.001	33.7	NC_001664.4	36	18	18	0	100	1	1	GCGAGAGAAAGAGAGAGA	GCGAGAGAAAGAGAGAGA	102	159378	N/A
k141_447739_1	NC_001664.4	100	18	0	0	50	67	141074	141091	0.000608	33.7	NC_001664.4	36	18	18	0	100	1	1	ATGGAAAAACAAATTATT	ATGGAAAAACAAATTATT	72	159378	N/A
k141_471367_1	NC_001664.4	100	18	0	0	70	87	111441	111458	0.001	33.7	NC_001664.4	36	18	18	0	100	1	1	TATAAACAGGTATTAGTT	TATAAACAGGTATTAGTT	102	159378	N/A
k141_476266_1	NC_001664.4	100	18	0	0	46	63	62299	62316	0.000542	33.7	NC_001664.4	36	18	18	0	100	1	1	GTGATTAAATGTCAAAAC	GTGATTAAATGTCAAAAC	66	159378	N/A
k141_517816_2	NC_001664.4	100	18	0	0	26	43	27523	27540	0.001	33.7	NC_001664.4	36	18	18	0	100	1	1	AAAAACAAGAAATGTCAT	AAAAACAAGAAATGTCAT	105	159378	N/A
k141_543173_1	NC_001664.4	100	18	0	0	15	32	8676	8693	0.000542	33.7	NC_001664.4	36	18	18	0	100	1	1	ACAACCACAGCAGCAGCA	ACAACCACAGCAGCAGCA	66	159378	N/A
k141_582254_1	NC_001664.4	100	18	0	0	36	53	53181	53198	0.000641	33.7	NC_001664.4	36	18	18	0	100	1	1	ACATAACAAAAATACAAG	ACATAACAAAAATACAAG	75	159378	N/A
k141_594627_1	NC_001664.4	100	18	0	0	9	26	11753	11770	0.000575	33.7	NC_001664.4	36	18	18	0	100	1	1	GAGTATTGAGGAAGCCCT	GAGTATTGAGGAAGCCCT	69	159378	N/A
k141_655021_1	NC_001664.4	100	18	0	0	55	72	53776	53793	0.000641	33.7	NC_001664.4	36	18	18	0	100	1	1	AAAGACTTAGCAGATATT	AAAGACTTAGCAGATATT	75	159378	N/A
k141_666073_1	NC_001664.4	100	18	0	0	16	33	68537	68554	0.000674	33.7	NC_001664.4	36	18	18	0	100	1	1	CAAAGTGACAAAACATTA	CAAAGTGACAAAACATTA	78	159378	N/A
k141_680451_1	NC_001664.4	100	18	0	0	34	51	46939	46956	0.000608	33.7	NC_001664.4	36	18	18	0	100	1	1	AAACAACTCAATGAAAAA	AAACAACTCAATGAAAAA	72	159378	N/A
k141_686431_1	NC_001664.4	100	18	0	0	33	50	135317	135334	0.000774	33.7	NC_001664.4	36	18	18	0	100	1	1	TAGAAAAAATGTCTTTGA	TAGAAAAAATGTCTTTGA	87	159378	N/A
k141_738160_1	NC_001664.4	100	18	0	0	46	63	46318	46335	0.000707	33.7	NC_001664.4	36	18	18	0	100	1	1	AAACAACAACAACAAACT	AAACAACAACAACAAACT	81	159378	N/A
k141_789406_1	NC_001664.4	100	18	0	0	46	63	17102	17119	0.000608	33.7	NC_001664.4	36	18	18	0	100	1	1	ATAACACTAGAAGTGAAA	ATAACACTAGAAGTGAAA	72	159378	N/A
k141_822188_1	NC_001664.4	100	18	0	0	39	56	77638	77655	0.000542	33.7	NC_001664.4	36	18	18	0	100	1	1	ACAAAAACTTGTATATAA	ACAAAAACTTGTATATAA	66	159378	N/A
k141_829521_2	NC_001664.4	100	18	0	0	7	24	67930	67947	0.001	33.7	NC_001664.4	36	18	18	0	100	1	1	ATATATATTATTTTAATA	ATATATATTATTTTAATA	99	159378	N/A
k141_859475_1	NC_001664.4	100	18	0	0	48	65	104457	104474	0.000774	33.7	NC_001664.4	36	18	18	0	100	1	1	CCCTCACAACAAAGAACT	CCCTCACAACAAAGAACT	87	159378	N/A
k141_960075_2	NC_001664.4	100	18	0	0	61	78	141232	141249	0.000741	33.7	NC_001664.4	36	18	18	0	100	1	1	ATTTTAATGATGTATTAC	ATTTTAATGATGTATTAC	84	159378	N/A
k141_962563_1	NC_001664.4	100	18	0	0	2	19	72980	72997	0.000542	33.7	NC_001664.4	36	18	18	0	100	1	1	AAAACATTGTTAATAAAA	AAAACATTGTTAATAAAA	66	159378	N/A
k141_1005484_1	NC_001664.4	100	18	0	0	34	51	28236	28253	0.000509	33.7	NC_001664.4	36	18	18	0	100	1	1	AGTTTGAAATTTTTTATA	AGTTTGAAATTTTTTATA	63	159378	N/A
k141_1022724_1	NC_001664.4	100	18	0	0	67	84	51694	51711	0.000741	33.7	NC_001664.4	36	18	18	0	100	1	1	TTTTCTTCTTCTTTTTTT	TTTTCTTCTTCTTTTTTT	84	159378	N/A
k141_1022988_1	NC_001664.4	100	18	0	0	38	55	81822	81839	0.000741	33.7	NC_001664.4	36	18	18	0	100	1	1	ATTTTGATGTTGAAGCTC	ATTTTGATGTTGAAGCTC	84	159378	N/A
k141_1028580_1	NC_001664.4	100	18	0	0	27	44	103341	103358	0.001	33.7	NC_001664.4	36	18	18	0	100	1	1	TGTGCATTATATAAACAA	TGTGCATTATATAAACAA	99	159378	N/A
k141_1052173_1	NC_001664.4	100	18	0	0	63	80	129994	130011	0.000741	33.7	NC_001664.4	36	18	18	0	100	1	1	AAAATATTCTGGATTCTT	AAAATATTCTGGATTCTT	84	159378	N/A
k141_1064153_1	NC_001664.4	100	18	0	0	31	48	86050	86067	0.001	33.7	NC_001664.4	36	18	18	0	100	1	1	AAAGTTGTTTTTTGTTTT	AAAGTTGTTTTTTGTTTT	102	159378	N/A
k141_1065312_1	NC_001664.4	100	18	0	0	15	32	130217	130234	0.001	33.7	NC_001664.4	36	18	18	0	100	1	1	TAATCATTTTCATTATGA	TAATCATTTTCATTATGA	102	159378	N/A
k141_1065641_1	NC_001664.4	100	18	0	0	6	23	44506	44523	0.001	33.7	NC_001664.4	36	18	18	0	100	1	1	AACAGACAAAATTGTCAC	AACAGACAAAATTGTCAC	105	159378	N/A
k141_1066424_1	NC_001664.4	100	18	0	0	1	18	104866	104883	0.000475	33.7	NC_001664.4	36	18	18	0	100	1	1	ATGAATATATTTTTAAAT	ATGAATATATTTTTAAAT	60	159378	N/A
k141_1080559_1	NC_001664.4	100	18	0	0	45	62	146220	146237	0.000807	33.7	NC_001664.4	36	18	18	0	100	1	1	GTTCTATTTAGATTTTCA	GTTCTATTTAGATTTTCA	90	159378	N/A
k141_1105753_1	NC_001664.4	100	18	0	0	57	74	68156	68173	0.000674	33.7	NC_001664.4	36	18	18	0	100	1	1	AATTTCAAAAATTAATTC	AATTTCAAAAATTAATTC	78	159378	N/A
k141_1135355_1	NC_001664.4	100	18	0	0	50	67	77638	77655	0.000807	33.7	NC_001664.4	36	18	18	0	100	1	1	ACAAAAACTTGTATATAA	ACAAAAACTTGTATATAA	90	159378	N/A
k141_1136444_1	NC_001664.4	100	18	0	0	71	88	92775	92792	0.001	33.7	NC_001664.4	36	18	18	0	100	1	1	AAAGGGAAAAAGAATGTT	AAAGGGAAAAAGAATGTT	105	159378	N/A
k141_1234397_2	NC_001664.4	100	18	0	0	63	80	94794	94811	0.000707	33.7	NC_001664.4	36	18	18	0	100	1	1	TTTTTTTAATGTAGTCTA	TTTTTTTAATGTAGTCTA	81	159378	N/A
k141_1259895_1	NC_001664.4	100	18	0	0	7	24	149892	149909	0.000774	33.7	NC_001664.4	36	18	18	0	100	1	1	AATAAACAAGATGAAATG	AATAAACAAGATGAAATG	87	159378	N/A
k141_1270890_1	NC_001664.4	100	18	0	0	60	77	17110	17127	0.000774	33.7	NC_001664.4	36	18	18	0	100	1	1	AGAAGTGAAACAATGAGG	AGAAGTGAAACAATGAGG	87	159378	N/A
k141_1273893_1	NC_001664.4	100	18	0	0	21	38	147113	147130	0.00084	33.7	NC_001664.4	36	18	18	0	100	1	1	CAGTAAAAATAAAATGAT	CAGTAAAAATAAAATGAT	93	159378	N/A
k141_1280796_1	NC_001664.4	100	18	0	0	5	22	21036	21053	0.000774	33.7	NC_001664.4	36	18	18	0	100	1	1	AAATTAATTTATTAATAC	AAATTAATTTATTAATAC	87	159378	N/A
k141_1294676_1	NC_001664.4	100	18	0	0	36	53	120531	120548	0.000707	33.7	NC_001664.4	36	18	18	0	100	1	1	GGTAGAGATAGGATTTTG	GGTAGAGATAGGATTTTG	81	159378	N/A
k141_1300398_1	NC_001664.4	100	18	0	0	12	29	146411	146428	0.000608	33.7	NC_001664.4	36	18	18	0	100	1	1	AATTAAAACAGAAAGGCC	AATTAAAACAGAAAGGCC	72	159378	N/A
k141_1305211_1	NC_001664.4	100	18	0	0	55	72	46318	46335	0.000707	33.7	NC_001664.4	36	18	18	0	100	1	1	AAACAACAACAACAAACT	AAACAACAACAACAAACT	81	159378	N/A
k141_1312783_2	NC_001664.4	100	18	0	0	28	45	5473	5490	0.000608	33.7	NC_001664.4	36	18	18	0	100	1	1	AAAAACACAAAAGAAAGA	AAAAACACAAAAGAAAGA	72	159378	N/A
k141_1357054_1	NC_001664.4	100	18	0	0	6	23	51872	51889	0.000807	33.7	NC_001664.4	36	18	18	0	100	1	1	TGACACTGAAAATCAGAA	TGACACTGAAAATCAGAA	90	159378	N/A
k141_1364124_1	NC_001664.4	100	18	0	0	15	32	46318	46335	0.00084	33.7	NC_001664.4	36	18	18	0	100	1	1	AAACAACAACAACAAACT	AAACAACAACAACAAACT	93	159378	N/A
k141_1375045_1	NC_001664.4	100	18	0	0	76	93	120747	120764	0.00084	33.7	NC_001664.4	36	18	18	0	100	1	1	GAGGACACGGACAAAAAA	GAGGACACGGACAAAAAA	93	159378	N/A
k141_1423948_1	NC_001664.4	100	18	0	0	23	40	3677	3694	0.000707	33.7	NC_001664.4	36	18	18	0	100	1	1	ATATAATAGTGTATTATA	ATATAATAGTGTATTATA	81	159378	N/A
k141_1424584_3	NC_001664.4	100	18	0	0	43	60	59368	59385	0.00084	33.7	NC_001664.4	36	18	18	0	100	1	1	TACAGCATCATATATGTG	TACAGCATCATATATGTG	93	159378	N/A
k141_1425655_2	NC_001664.4	100	18	0	0	60	77	147892	147909	0.000774	33.7	NC_001664.4	36	18	18	0	100	1	1	TTATCATTTTGATGTTTT	TTATCATTTTGATGTTTT	87	159378	N/A
k141_1457189_1	NC_001664.4	100	18	0	0	56	73	72924	72941	0.001	33.7	NC_001664.4	36	18	18	0	100	1	1	TTGAACATAATTTTTGGT	TTGAACATAATTTTTGGT	105	159378	N/A
k141_1463690_1	NC_001664.4	100	18	0	0	2	19	106324	106341	0.000608	33.7	NC_001664.4	36	18	18	0	100	1	1	TAAATTCAAATATAAATA	TAAATTCAAATATAAATA	72	159378	N/A
k141_1555482_2	NC_001664.4	100	18	0	0	27	44	102905	102922	0.000608	33.7	NC_001664.4	36	18	18	0	100	1	1	AAAAAAACACATTGAAAC	AAAAAAACACATTGAAAC	72	159378	N/A
k141_1561693_1	NC_001664.4	100	18	0	0	24	41	104011	104028	0.000641	33.7	NC_001664.4	36	18	18	0	100	1	1	GGAAAAGGTGTTAAACGA	GGAAAAGGTGTTAAACGA	75	159378	N/A
k141_1591493_1	NC_001664.4	100	18	0	0	52	69	73482	73499	0.000873	33.7	NC_001664.4	36	18	18	0	100	1	1	ATGAATTTAGCTTTAAAT	ATGAATTTAGCTTTAAAT	96	159378	N/A
k141_1598222_1	NC_001664.4	100	18	0	0	35	52	58809	58826	0.000707	33.7	NC_001664.4	36	18	18	0	100	1	1	CATATAAAGGCCAATTAA	CATATAAAGGCCAATTAA	81	159378	N/A
k141_1631798_1	NC_001664.4	100	18	0	0	1	18	55646	55663	0.000774	33.7	NC_001664.4	36	18	18	0	100	1	1	ATAAAAATAAAACTCAAA	ATAAAAATAAAACTCAAA	87	159378	N/A
k141_1632085_1	NC_001664.4	100	18	0	0	29	46	127071	127088	0.001	33.7	NC_001664.4	36	18	18	0	100	1	1	TTTATTTGTTTATTGTCT	TTTATTTGTTTATTGTCT	99	159378	N/A
k141_1652786_1	NC_001664.4	100	18	0	0	1	18	20670	20687	0.000475	33.7	NC_001664.4	36	18	18	0	100	1	1	ATGATTTCTTTGTATCTA	ATGATTTCTTTGTATCTA	60	159378	N/A
k141_1671784_1	NC_001664.4	100	18	0	0	8	25	120449	120466	0.000674	33.7	NC_001664.4	36	18	18	0	100	1	1	TGATGGAAAATATAAAAC	TGATGGAAAATATAAAAC	78	159378	N/A
k141_1690609_1	NC_001664.4	100	18	0	0	1	18	91147	91164	0.000542	33.7	NC_001664.4	36	18	18	0	100	1	1	ATGTATTTAGGAAAACTT	ATGTATTTAGGAAAACTT	66	159378	N/A
k141_1698028_1	NC_001664.4	100	18	0	0	21	38	71106	71123	0.000608	33.7	NC_001664.4	36	18	18	0	100	1	1	TATTTTAATAAAAGTTAC	TATTTTAATAAAAGTTAC	72	159378	N/A
k141_1853631_1	NC_001664.4	100	18	0	0	74	91	111685	111702	0.000873	33.7	NC_001664.4	36	18	18	0	100	1	1	AAATGCCTGGAAGTGAAA	AAATGCCTGGAAGTGAAA	96	159378	N/A
k141_1866815_1	NC_001664.4	100	18	0	0	19	36	40680	40697	0.000674	33.7	NC_001664.4	36	18	18	0	100	1	1	CAAATTCATGCTTATATT	CAAATTCATGCTTATATT	78	159378	N/A
k141_1877233_1	NC_001664.4	100	18	0	0	2	19	130472	130489	0.000774	33.7	NC_001664.4	36	18	18	0	100	1	1	ATTTATTTTTAAATATTT	ATTTATTTTTAAATATTT	87	159378	N/A
k141_1924313_1	NC_001664.4	100	18	0	0	29	46	72203	72220	0.000542	33.7	NC_001664.4	36	18	18	0	100	1	1	TTTTATGTAAAAGCTGCA	TTTTATGTAAAAGCTGCA	66	159378	N/A
k141_1994468_1	NC_001664.4	100	18	0	0	57	74	75702	75719	0.000807	33.7	NC_001664.4	36	18	18	0	100	1	1	GACAAAAGACAAAACTCA	GACAAAAGACAAAACTCA	90	159378	N/A
k141_2007153_1	NC_001664.4	100	18	0	0	1	18	37235	37252	0.000608	33.7	NC_001664.4	36	18	18	0	100	1	1	ATGGTTAGATTTTGGCAT	ATGGTTAGATTTTGGCAT	72	159378	N/A
k141_2028341_1	NC_001664.4	100	18	0	0	3	20	61661	61678	0.000575	33.7	NC_001664.4	36	18	18	0	100	1	1	TATTGTTTTTATTATTAT	TATTGTTTTTATTATTAT	69	159378	N/A
k141_2036031_1	NC_001664.4	100	18	0	0	61	78	73643	73660	0.000807	33.7	NC_001664.4	36	18	18	0	100	1	1	ATAAAGATTTTGGAGTTT	ATAAAGATTTTGGAGTTT	90	159378	N/A
k141_2037801_2	NC_001664.4	100	18	0	0	23	40	76164	76181	0.000674	33.7	NC_001664.4	36	18	18	0	100	1	1	TGTTAGGCTTTGAAGATG	TGTTAGGCTTTGAAGATG	78	159378	N/A
k141_2053290_1	NC_001664.4	100	18	0	0	1	18	99877	99894	0.001	33.7	NC_001664.4	36	18	18	0	100	1	1	AAAAGCCAATACAATTTC	AAAAGCCAATACAATTTC	99	159378	N/A
k141_484304_2	NC_001664.4	96.429	28	1	0	263	290	8673	8646	5.19e-07	47.3	NC_001664.4	51	27	27	0	96.43	1	-1	TTATTGCTGTTGTTATTGTTGTTGTTTT	TTATTGTTGTTGTTATTGTTGTTGTTTT	315	159378	N/A
k141_595958_2	NC_001664.4	96.429	28	1	0	222	249	7661	7688	4.55e-07	47.3	NC_001664.4	51	27	27	0	96.43	1	1	CCTAACCCTAACCGTAACCCTAACCCTA	CCTAACCCTAACCCTAACCCTAACCCTA	279	159378	N/A
k141_636388_1	NC_001664.4	96.296	27	0	1	368	393	124430	124404	2.79e-05	41.9	NC_001664.4	45	26	26	1	96.3	1	-1	GCAAATACAGGTTTATTCCC-AAATAA	GCAAATACAGGTTTATTCCCGAAATAA	393	159378	N/A
k141_1910037_3	NC_001664.4	96.296	27	1	0	1	27	7684	7658	7.7e-07	45.5	NC_001664.4	49	26	26	0	96.3	1	-1	GTTAGGGTTAGGGTCAGGGTTAGGGTT	GTTAGGGTTAGGGTTAGGGTTAGGGTT	144	159378	N/A
k141_716621_1	NC_001664.4	96.296	27	1	0	327	353	131197	131223	2.79e-06	45.5	NC_001664.4	49	26	26	0	96.3	1	1	TGGGTCTGTGTCTGTGCGTGTGTCTGT	TGTGTCTGTGTCTGTGCGTGTGTCTGT	477	159378	N/A
k141_77654_2	NC_001664.4	96.154	26	1	0	147	172	135394	135369	3.71e-06	43.7	NC_001664.4	47	25	25	0	96.15	1	-1	AATCCAGAAACTTGCTCTTGGATTTG	AATCCAGAAACTTGCTCCTGGATTTG	192	159378	N/A
k141_225366_1	NC_001664.4	96.154	26	1	0	95	120	34326	34301	2.62e-06	43.7	NC_001664.4	47	25	25	0	96.15	1	-1	TTATTAACAATGAGAATTCAGTTTTT	TTATTAACAATGAAAATTCAGTTTTT	141	159378	N/A
k141_795412_1	NC_001664.4	96.154	26	0	1	255	280	2349	2325	0.000244	40.1	NC_001664.4	43	25	25	1	96.15	1	-1	GGCGGGGGGACGGGCCGGAGCGGAGG	GGCGGGGGGACGGG-CGGAGCGGAGG	957	159378	N/A
k141_795561_1	NC_001664.4	96.154	26	1	0	25	50	3259	3234	1.56e-06	43.7	NC_001664.4	47	25	25	0	96.15	1	-1	GTGGTGGTGTGTTTTTTTTTTTTTTT	GTGGTGGTGTGTTTTTTTTTTTTATT	90	159378	N/A
k141_862288_2	NC_001664.4	96.154	26	1	0	314	339	117545	117520	1.22e-05	43.7	NC_001664.4	47	25	25	0	96.15	1	-1	TCTTAAAGGATTCACATTCATTATTA	TCTTAAAGGATTAACATTCATTATTA	591	159378	N/A
k141_1380185_1	NC_001664.4	96.154	26	0	1	82	107	144977	144953	0.000123	40.1	NC_001664.4	43	25	25	1	96.15	1	-1	CCATCCTCTGGATTCTCATTGTTGAG	CCATCCTCTGGATTCTCATT-TTGAG	492	159378	N/A
k141_1408780_1	NC_001664.4	96.154	26	0	1	19	43	68272	68247	3.59e-05	40.1	NC_001664.4	43	25	25	1	96.15	1	-1	AAATTTTTTAATTT-GAAAAATATCA	AAATTTTTTAATTTCGAAAAATATCA	156	159378	N/A
k141_1631352_1	NC_001664.4	96.154	26	0	1	6	31	111305	111281	2.13e-05	40.1	NC_001664.4	43	25	25	1	96.15	1	-1	AGAAACAAGAAAAAATTTGTTTCATT	AGAAA-AAGAAAAAATTTGTTTCATT	99	159378	N/A
k141_1882235_3	NC_001664.4	96.154	26	0	1	48	73	111554	111530	5.98e-05	40.1	NC_001664.4	43	25	25	1	96.15	1	-1	TACAGACAAAAGCCACAGTATTTGGA	TACAGACAAAAGCCACAG-ATTTGGA	249	159378	N/A
k141_54592_2	NC_001664.4	96.154	26	1	0	168	193	61277	61302	8.75e-06	43.7	NC_001664.4	47	25	25	0	96.15	1	1	CTTCCTTGATTTTCCAAGAAAACAAA	CTTCCTTGATTTCCCAAGAAAACAAA	429	159378	N/A
k141_309338_1	NC_001664.4	96.154	26	0	1	31	56	141826	141850	0.000111	40.1	NC_001664.4	43	25	25	1	96.15	1	1	TCAGAGATCCATGTAATGATTCCATG	TCAGAGATCCATGTAAT-ATTCCATG	447	159378	N/A
k141_1022166_1	NC_001664.4	96.154	26	0	1	46	71	86069	86093	4.13e-05	40.1	NC_001664.4	43	25	25	1	96.15	1	1	TTTATTTTCTGTATAAAATGGTATTT	TTTATTTTC-GTATAAAATGGTATTT	177	159378	N/A
k141_1144345_1	NC_001664.4	96.154	26	0	1	4	29	8652	8676	1.51e-05	40.1	NC_001664.4	43	25	25	1	96.15	1	1	ACAACAATAACAACAAACAATAACAA	ACAACAATAACAAC-AACAATAACAA	75	159378	N/A
k141_196010_1	NC_001664.4	96	25	0	1	29	52	109308	109284	0.000155	38.3	NC_001664.4	41	24	24	1	96	1	-1	TGAATGTAAACAAACAAA-AGCTGA	TGAATGTAAACAAACAAAGAGCTGA	189	159378	N/A
k141_412137_1	NC_001664.4	96	25	1	0	128	152	51713	51689	3.96e-05	41.9	NC_001664.4	45	24	24	0	96	1	-1	TCAAAAAAAGAAGAAGAAAAGGAAA	TCAAAAAAAGAAGAAGAAAAGAAAA	552	159378	N/A
k141_501841_1	NC_001664.4	96	25	1	0	3	27	2393	2369	8.04e-06	41.9	NC_001664.4	45	24	24	0	96	1	-1	AGGAGGAGGAGGAAGAGAAGAAGAA	AGGAGGAGGAGGAAGAGAGGAAGAA	126	159378	N/A
k141_560151_1	NC_001664.4	96	25	0	1	43	66	7509	7485	7.99e-05	38.3	NC_001664.4	41	24	24	1	96	1	-1	GTGC-TGTCTGTGTGTCTGCGTGTG	GTGCGTGTCTGTGTGTCTGCGTGTG	105	159378	N/A
k141_582871_1	NC_001664.4	96	25	0	1	129	152	130392	130368	0.000125	38.3	NC_001664.4	41	24	24	1	96	1	-1	AATGAAATTAATATATGA-ACCTAA	AATGAAATTAATATATGACACCTAA	156	159378	N/A
k141_615103_1	NC_001664.4	96	25	1	0	82	106	125009	124985	1.09e-05	41.9	NC_001664.4	45	24	24	0	96	1	-1	AGAGATGAAAGACAGAGGAAATTAA	AGAGATGAAAGACAGAGGAAATAAA	165	159378	N/A
k141_761286_2	NC_001664.4	96	25	1	0	2	26	48927	48903	1.34e-05	41.9	NC_001664.4	45	24	24	0	96	1	-1	TGGGATGTAGAGCCTGGAATGTGAA	TGGGATGTAGAGCCTGGAATCTGAA	198	159378	N/A
k141_895764_1	NC_001664.4	96	25	1	0	117	141	10125	10101	3.21e-05	41.9	NC_001664.4	45	24	24	0	96	1	-1	AAAAAAAAAAAAAGAAAGAGAATGG	AAAAAAAAAAAAATAAAGAGAATGG	450	159378	N/A
k141_947039_2	NC_001664.4	96	25	0	1	127	150	109638	109614	0.000122	38.3	NC_001664.4	41	24	24	1	96	1	-1	CTGCATAGCA-AAATAAACTATCAG	CTGCATAGCAGAAATAAACTATCAG	153	159378	N/A
k141_985490_1	NC_001664.4	96	25	0	1	362	385	96862	96838	0.000466	38.3	NC_001664.4	41	24	24	1	96	1	-1	CATTTTT-AAAAATCTCTCTCTCTG	CATTTTTGAAAAATCTCTCTCTCTG	534	159378	N/A
k141_1001338_1	NC_001664.4	96	25	1	0	41	65	7680	7656	7.6e-06	41.9	NC_001664.4	45	24	24	0	96	1	-1	GGGTTAGGGGTAGGGTTAGGGTTAG	GGGTTAGGGTTAGGGTTAGGGTTAG	120	159378	N/A
k141_1080439_1	NC_001664.4	96	25	0	1	226	250	1690	1667	0.000434	38.3	NC_001664.4	41	24	24	1	96	1	-1	TCTCCCTCTTCTCTCTTGCCTCCTC	TCTCCCTCTTCTCTCTT-CCTCCTC	498	159378	N/A
k141_1193434_1	NC_001664.4	96	25	1	0	385	409	132116	132092	3.98e-05	41.9	NC_001664.4	45	24	24	0	96	1	-1	ATATATACATACACATACACATACA	ATATACACATACACATACACATACA	555	159378	N/A
k141_375628_1	NC_001664.4	96	25	0	1	48	72	130503	130526	0.00025	38.3	NC_001664.4	41	24	24	1	96	1	1	TTATAATAAAATTGTTTTAAATATT	TTATAATAAAATTGTTTT-AATATT	294	159378	N/A
k141_484680_1	NC_001664.4	96	25	1	0	45	69	109704	109728	2.52e-05	41.9	NC_001664.4	45	24	24	0	96	1	1	TTTGTCTGAGTTTCTTGCAGATTCT	TTTTTCTGAGTTTCTTGCAGATTCT	357	159378	N/A
k141_563585_1	NC_001664.4	96	25	1	0	100	124	66259	66283	1.3e-05	41.9	NC_001664.4	45	24	24	0	96	1	1	ATTTCCCATCACAGAATTCAGATAA	ATTTCCCATCACAGAATTCACATAA	192	159378	N/A
k141_801373_2	NC_001664.4	96	25	1	0	15	39	106207	106231	2.56e-05	41.9	NC_001664.4	45	24	24	0	96	1	1	ATTGCTGCCTGATCCTTCTTCTGGA	ATTGCTGCTTGATCCTTCTTCTGGA	363	159378	N/A
k141_839285_1	NC_001664.4	96	25	0	1	6	30	5469	5492	5.26e-05	38.3	NC_001664.4	41	24	24	1	96	1	1	AAAAAAAAACACAAAAGAAAAGATT	AAAAAAAAACACAAAAG-AAAGATT	75	159378	N/A
k141_953346_1	NC_001664.4	96	25	0	1	75	99	135345	135368	0.000117	38.3	NC_001664.4	41	24	24	1	96	1	1	AATGTCTATTGTTCATATTAGCTCT	AATGTC-ATTGTTCATATTAGCTCT	147	159378	N/A
k141_1069130_1	NC_001664.4	96	25	1	0	51	75	116740	116764	4.54e-06	41.9	NC_001664.4	45	24	24	0	96	1	1	TAATGGAAATCAAAAACATAATGAT	TAATGGAAATCAAAAACATAAAGAT	78	159378	N/A
k141_1100566_1	NC_001664.4	96	25	1	0	8	32	106320	106344	1.56e-05	41.9	NC_001664.4	45	24	24	0	96	1	1	AGATTAAATTCAAATATAAAGATTT	AGATTAAATTCAAATATAAATATTT	228	159378	N/A
k141_1575651_2	NC_001664.4	96	25	1	0	165	189	106207	106231	1.52e-05	41.9	NC_001664.4	45	24	24	0	96	1	1	ATTGCTGCCTGATCCTTCTTCTGGA	ATTGCTGCTTGATCCTTCTTCTGGA	222	159378	N/A
k141_1615473_1	NC_001664.4	96	25	0	1	228	251	108255	108279	0.000439	38.3	NC_001664.4	41	24	24	1	96	1	1	AAGTTTATGGCTATCAGATA-ACCG	AAGTTTATGGCTATCAGATAGACCG	504	159378	N/A
k141_1628693_1	NC_001664.4	96	25	1	0	62	86	8646	8670	1.3e-05	41.9	NC_001664.4	45	24	24	0	96	1	1	AAAATAACAACAATAACAACAACAA	AAAACAACAACAATAACAACAACAA	192	159378	N/A
k141_1656374_1	NC_001664.4	96	25	1	0	214	238	112802	112826	1.94e-05	41.9	NC_001664.4	45	24	24	0	96	1	1	CTAGAATCTAATGATAAATTGATGA	CTAGATTCTAATGATAAATTGATGA	279	159378	N/A
k141_1873589_2	NC_001664.4	96	25	0	1	159	182	106873	106897	0.000282	38.3	NC_001664.4	41	24	24	1	96	1	1	TGAGACAGAATATATAGAA-AAGAA	TGAGACAGAATATATAGAAGAAGAA	330	159378	N/A
k141_59129_1	NC_001664.4	95.833	24	0	1	68	91	127065	127043	0.000361	36.5	NC_001664.4	39	23	23	1	95.83	1	-1	AATCAGATTCAAAACACAACAACT	AATCAGATTCAAAACACAA-AACT	132	159378	N/A
k141_62048_1	NC_001664.4	95.833	24	1	0	239	262	132135	132112	6.37e-05	40.1	NC_001664.4	43	23	23	0	95.83	1	-1	CATATACACATACACATGCATATA	CATATACACATACACATACATATA	264	159378	N/A
k141_99900_1	NC_001664.4	95.833	24	0	1	84	106	78554	78531	0.000532	36.5	NC_001664.4	39	23	23	1	95.83	1	-1	GACATTTG-AATTTCTCCCTCTTA	GACATTTGTAATTTCTCCCTCTTA	186	159378	N/A
k141_143138_1	NC_001664.4	95.833	24	1	0	40	63	82470	82447	1.66e-05	40.1	NC_001664.4	43	23	23	0	95.83	1	-1	TCATTTACATTAAAGAATGAAGAA	TCATTTACATTAAATAATGAAGAA	81	159378	N/A
k141_475841_2	NC_001664.4	95.833	24	1	0	103	126	135049	135026	9.8e-05	40.1	NC_001664.4	43	23	23	0	95.83	1	-1	ATGTGAATTGTAAAAATTAAATTA	ATGTGAATTGTAAAAATTTAATTA	396	159378	N/A
k141_595714_1	NC_001664.4	95.833	24	1	0	71	94	120749	120726	2.57e-05	40.1	NC_001664.4	43	23	23	0	95.83	1	-1	CTCCACTTTTCTTTTTTTTTTTTG	CTCCACTTTTCTTTTTTCTTTTTG	117	159378	N/A
k141_662132_1	NC_001664.4	95.833	24	1	0	116	139	119087	119064	3.2e-05	40.1	NC_001664.4	43	23	23	0	95.83	1	-1	AATATGCTTGTTTATTTTCTCTAT	AATATGCTTGCTTATTTTCTCTAT	141	159378	N/A
k141_668637_2	NC_001664.4	95.833	24	1	0	386	409	2397	2374	0.000104	40.1	NC_001664.4	43	23	23	0	95.83	1	-1	GGGGAGGAGGAGGAGGCAGAGAGG	GGGGAGGAGGAGGAGGAAGAGAGG	420	159378	N/A
k141_815086_1	NC_001664.4	95.833	24	1	0	127	150	129240	129217	3.59e-05	40.1	NC_001664.4	43	23	23	0	95.83	1	-1	AAATGGATATTATTAATAAAATAT	AAATGGATATTATTAAAAAAATAT	156	159378	N/A
k141_857203_1	NC_001664.4	95.833	24	0	1	88	111	147997	147975	0.000298	36.5	NC_001664.4	39	23	23	1	95.83	1	-1	GAAAGAAAAGAATATGATATATAA	GAAAGAAAAGAATATG-TATATAA	111	159378	N/A
k141_898768_1	NC_001664.4	95.833	24	0	1	156	179	132622	132600	0.000542	36.5	NC_001664.4	39	23	23	1	95.83	1	-1	CACTCTACAAAATATTTGTTCTTT	CACTCTACAAAATATTT-TTCTTT	189	159378	N/A
k141_901649_2	NC_001664.4	95.833	24	0	1	103	125	8669	8646	0.000627	36.5	NC_001664.4	39	23	23	1	95.83	1	-1	TGTT-TTGTTATTGTTGTTGTTTT	TGTTGTTGTTATTGTTGTTGTTTT	216	159378	N/A
k141_903067_1	NC_001664.4	95.833	24	1	0	252	275	134810	134787	0.000134	40.1	NC_001664.4	43	23	23	0	95.83	1	-1	ATGAATAAAAATAGACAGTGTTCC	ATGAATAAAAATAGACAGTCTTCC	537	159378	N/A
k141_906825_3	NC_001664.4	95.833	24	1	0	519	542	2555	2532	0.000199	40.1	NC_001664.4	43	23	23	0	95.83	1	-1	GCGGGGACGAGGGCGCCGGCGGGA	GCGCGGACGAGGGCGCCGGCGGGA	786	159378	N/A
k141_987744_1	NC_001664.4	95.833	24	1	0	59	82	3641	3618	7.62e-05	40.1	NC_001664.4	43	23	23	0	95.83	1	-1	ATTTTTTTTTTCTTTACAAAAAAC	ATTTTTTTTTTATTTACAAAAAAC	312	159378	N/A
k141_1124710_1	NC_001664.4	95.833	24	1	0	152	175	37878	37855	0.000129	40.1	NC_001664.4	43	23	23	0	95.83	1	-1	CCCATTCCCAAGAGGCAGAGATGC	CCCAATCCCAAGAGGCAGAGATGC	516	159378	N/A
k141_1140130_1	NC_001664.4	95.833	24	0	1	59	81	135454	135431	0.000333	36.5	NC_001664.4	39	23	23	1	95.83	1	-1	CTAGATTCAT-GTTTTTGCATGTG	CTAGATTCATTGTTTTTGCATGTG	123	159378	N/A
k141_1219402_1	NC_001664.4	95.833	24	0	1	197	219	29548	29525	0.001	36.5	NC_001664.4	39	23	23	1	95.83	1	-1	TTAATGGGTTTGTTTTC-ACATTT	TTAATGGGTTTGTTTTCTACATTT	315	159378	N/A
k141_1226489_1	NC_001664.4	95.833	24	0	1	11	33	55145	55122	0.000361	36.5	NC_001664.4	39	23	23	1	95.83	1	-1	GTTTTGTTTTTGGTGAT-GAAAAT	GTTTTGTTTTTGGTGATAGAAAAT	132	159378	N/A
k141_1234230_1	NC_001664.4	95.833	24	1	0	78	101	131284	131261	2.5e-05	40.1	NC_001664.4	43	23	23	0	95.83	1	-1	CACAGACACGTGCACAGGCACAGA	CACAGACACGTGCACAGACACAGA	114	159378	N/A
k141_1330607_1	NC_001664.4	95.833	24	1	0	60	83	51708	51685	2.13e-05	40.1	NC_001664.4	43	23	23	0	95.83	1	-1	AAAAGAAGAAGAAAAAAAAAAGCA	AAAAGAAGAAGAAAAGAAAAAGCA	99	159378	N/A
k141_1420798_1	NC_001664.4	95.833	24	1	0	78	101	2397	2374	2.5e-05	40.1	NC_001664.4	43	23	23	0	95.83	1	-1	GGGGAGGAGGAGGAGGAAGAGGGG	GGGGAGGAGGAGGAGGAAGAGAGG	114	159378	N/A
k141_1530788_1	NC_001664.4	95.833	24	0	1	77	99	22354	22331	0.000361	36.5	NC_001664.4	39	23	23	1	95.83	1	-1	ATAAA-GACGCATTTTCCCGTTTT	ATAAACGACGCATTTTCCCGTTTT	132	159378	N/A
k141_1593410_1	NC_001664.4	95.833	24	0	1	78	101	13798	13776	0.000352	36.5	NC_001664.4	39	23	23	1	95.83	1	-1	CATGGAGGAAGAGATGAAGGCTAG	CATGGAGGAAGAGATGAA-GCTAG	129	159378	N/A
k141_1674752_2	NC_001664.4	95.833	24	1	0	39	62	131272	131249	3.28e-05	40.1	NC_001664.4	43	23	23	0	95.83	1	-1	CACAGACACAGACACGGGCACAGA	CACAGACACAGACACGCGCACAGA	144	159378	N/A
k141_1698879_1	NC_001664.4	95.833	24	1	0	114	137	127535	127512	8.01e-05	40.1	NC_001664.4	43	23	23	0	95.83	1	-1	TGAAATGTCAGAAATAAAATTTCG	TGAAATATCAGAAATAAAATTTCG	327	159378	N/A
k141_1726082_1	NC_001664.4	95.833	24	1	0	122	145	114356	114333	3.74e-05	40.1	NC_001664.4	43	23	23	0	95.83	1	-1	GACAGAAAAAGAAGAGAAAAGCAG	GATAGAAAAAGAAGAGAAAAGCAG	162	159378	N/A
k141_1779235_1	NC_001664.4	95.833	24	0	1	144	167	94746	94724	0.000709	36.5	NC_001664.4	39	23	23	1	95.83	1	-1	CAATTCTAACATAAGAAAAATTTT	CAATTCTAACATAA-AAAAATTTT	243	159378	N/A
k141_1798637_1	NC_001664.4	95.833	24	1	0	178	201	1691	1668	0.0001	40.1	NC_001664.4	43	23	23	0	95.83	1	-1	CTCTCCCTTTTCTCTCTTCCTCCT	CTCTCCCTCTTCTCTCTTCCTCCT	405	159378	N/A
k141_1807488_1	NC_001664.4	95.833	24	1	0	95	118	42140	42117	0.000136	40.1	NC_001664.4	43	23	23	0	95.83	1	-1	TGTTTGTGGTTCTGTTTTTCCTTT	TGTTTGTGGGTCTGTTTTTCCTTT	543	159378	N/A
k141_1877713_1	NC_001664.4	95.833	24	0	1	39	61	129267	129244	0.000165	36.5	NC_001664.4	39	23	23	1	95.83	1	-1	GTTTAT-ATACAGACCTAGTTCCT	GTTTATCATACAGACCTAGTTCCT	69	159378	N/A
k141_1885067_3	NC_001664.4	95.833	24	1	0	50	73	135454	135431	4.29e-05	40.1	NC_001664.4	43	23	23	0	95.83	1	-1	CTAGATTCATTATTTTTGCATGTG	CTAGATTCATTGTTTTTGCATGTG	183	159378	N/A
k141_1989540_2	NC_001664.4	95.833	24	1	0	184	207	9869	9846	8.55e-05	40.1	NC_001664.4	43	23	23	0	95.83	1	-1	TTTTTTTTTTTTGTTTTCCATTTT	TTTTTTATTTTTGTTTTCCATTTT	348	159378	N/A
k141_97410_1	NC_001664.4	95.833	24	1	0	53	76	8644	8667	3.2e-05	40.1	NC_001664.4	43	23	23	0	95.83	1	1	ATAAAACAACAACAATAACAAAAA	ATAAAACAACAACAATAACAACAA	141	159378	N/A
k141_206147_2	NC_001664.4	95.833	24	0	1	105	128	121750	121772	0.000542	36.5	NC_001664.4	39	23	23	1	95.83	1	1	GAAAACTTTGAAAATTGAGGGGAG	GAAAACTTTGAAAA-TGAGGGGAG	189	159378	N/A
k141_469063_1	NC_001664.4	95.833	24	0	1	60	83	25406	25428	0.000513	36.5	NC_001664.4	39	23	23	1	95.83	1	1	TCTAAAAACTAAGAAAAAAAAACA	TCTAAAAACTAA-AAAAAAAAACA	180	159378	N/A
k141_476333_1	NC_001664.4	95.833	24	0	1	53	75	114853	114876	0.000428	36.5	NC_001664.4	39	23	23	1	95.83	1	1	TTATATTAGATATAT-ACCCAAGA	TTATATTAGATATATCACCCAAGA	153	159378	N/A
k141_496308_1	NC_001664.4	95.833	24	0	1	236	259	147562	147584	0.000785	36.5	NC_001664.4	39	23	23	1	95.83	1	1	ATGGAAATGTATTCAAAATATACA	ATGGAAATGTATT-AAAATATACA	267	159378	N/A
k141_654330_3	NC_001664.4	95.833	24	1	0	583	606	19150	19173	0.000229	40.1	NC_001664.4	43	23	23	0	95.83	1	1	TTCTTCAGGTGTGTCAACCTTCAT	TTCTTCAGGTGTCTCAACCTTCAT	900	159378	N/A
k141_684694_1	NC_001664.4	95.833	24	0	1	99	122	58522	58544	0.000475	36.5	NC_001664.4	39	23	23	1	95.83	1	1	ATATTTTAAATCAATAATTATTAA	ATATTTTAAATCAA-AATTATTAA	168	159378	N/A
k141_709223_1	NC_001664.4	95.833	24	0	1	139	162	33465	33487	0.000608	36.5	NC_001664.4	39	23	23	1	95.83	1	1	TTTGACTGTTTTCCATTCTCTCCA	TTTGACTGTTTTCCATTC-CTCCA	210	159378	N/A
k141_716938_2	NC_001664.4	95.833	24	1	0	340	363	131194	131217	0.000214	40.1	NC_001664.4	43	23	23	0	95.83	1	1	GCGCGTGTCTGTGTCTGTGCGTGT	GCGTGTGTCTGTGTCTGTGCGTGT	843	159378	N/A
k141_771367_1	NC_001664.4	95.833	24	0	1	15	38	46705	46727	0.00057	36.5	NC_001664.4	39	23	23	1	95.83	1	1	GAAAAACGAAAAGAGACTTCAAGA	GAAAAACGAAAAGAGA-TTCAAGA	198	159378	N/A
k141_883294_1	NC_001664.4	95.833	24	1	0	192	215	28534	28557	5.51e-05	40.1	NC_001664.4	43	23	23	0	95.83	1	1	TAAAGTAATTATTTTAATAAACAT	TAATGTAATTATTTTAATAAACAT	231	159378	N/A
k141_958504_1	NC_001664.4	95.833	24	1	0	206	229	117472	117495	6.76e-05	40.1	NC_001664.4	43	23	23	0	95.83	1	1	TGAGTTATATTTATGTTGGGATGT	TGAGTTCTATTTATGTTGGGATGT	279	159378	N/A
k141_999564_2	NC_001664.4	95.833	24	1	0	43	66	1666	1689	2.13e-05	40.1	NC_001664.4	43	23	23	0	95.83	1	1	CGAGGAGGAAGAGAGAAAAGGGAG	CGAGGAGGAAGAGAGAAGAGGGAG	99	159378	N/A
k141_1093462_1	NC_001664.4	95.833	24	1	0	48	71	12604	12627	3.28e-05	40.1	NC_001664.4	43	23	23	0	95.83	1	1	AGGAACTGCAGGAAGAGGTAGTCC	AGGAACTGCAGGAAGAGGGAGTCC	144	159378	N/A
k141_1130823_1	NC_001664.4	95.833	24	0	1	184	207	142013	142035	0.000662	36.5	NC_001664.4	39	23	23	1	95.83	1	1	GTAAACCTGGGTTTTCATAAATCT	GTAAACC-GGGTTTTCATAAATCT	228	159378	N/A
k141_1261057_1	NC_001664.4	95.833	24	1	0	124	147	73302	73325	5.23e-05	40.1	NC_001664.4	43	23	23	0	95.83	1	1	TTTGCAGTTTTGAGTTTGAAGGCA	TTTGCATTTTTGAGTTTGAAGGCA	219	159378	N/A
k141_1288585_1	NC_001664.4	95.833	24	0	1	22	44	23085	23108	0.000804	36.5	NC_001664.4	39	23	23	1	95.83	1	1	GCAAGCAAAACACAGA-GGATTCA	GCAAGCAAAACACAGACGGATTCA	273	159378	N/A
k141_1306183_1	NC_001664.4	95.833	24	0	1	63	86	136034	136056	0.000757	36.5	NC_001664.4	39	23	23	1	95.83	1	1	ATTTTTTAAGTACTTCAGAAAAAT	ATTTTTTAAGTACTT-AGAAAAAT	258	159378	N/A
k141_1346941_2	NC_001664.4	95.833	24	0	1	48	70	1668	1691	0.000785	36.5	NC_001664.4	39	23	23	1	95.83	1	1	AGGAGGAAGAGAGAA-AGGGAGAG	AGGAGGAAGAGAGAAGAGGGAGAG	267	159378	N/A
k141_1377326_1	NC_001664.4	95.833	24	1	0	79	102	144695	144718	9.8e-05	40.1	NC_001664.4	43	23	23	0	95.83	1	1	TACATTTTTCTGAAAAAGATGATG	TACATTTTTCTGAAGAAGATGATG	396	159378	N/A
k141_1417044_1	NC_001664.4	95.833	24	1	0	29	52	47833	47856	2.81e-05	40.1	NC_001664.4	43	23	23	0	95.83	1	1	CAAAACAAGATGAGACAGCATTTT	CAAAACATGATGAGACAGCATTTT	126	159378	N/A
k141_1557036_1	NC_001664.4	95.833	24	1	0	210	233	122572	122595	0.000119	40.1	NC_001664.4	43	23	23	0	95.83	1	1	TTTCACAGTTTATTTCTTCATCCT	TTTCACAGTTTTTTTCTTCATCCT	477	159378	N/A
k141_1568520_1	NC_001664.4	95.833	24	1	0	1	24	82885	82908	2.21e-05	40.1	NC_001664.4	43	23	23	0	95.83	1	1	ATGATTTTACTATCTATTTCTCCT	ATGATTTTTCTATCTATTTCTCCT	102	159378	N/A
k141_1682663_1	NC_001664.4	95.833	24	1	0	196	219	148560	148583	0.000137	40.1	NC_001664.4	43	23	23	0	95.83	1	1	AAATACAAACTTGCATTAAAAAAA	AAATTCAAACTTGCATTAAAAAAA	546	159378	N/A
k141_1747942_1	NC_001664.4	95.833	24	1	0	70	93	20434	20457	2.44e-05	40.1	NC_001664.4	43	23	23	0	95.83	1	1	ATCCAGATTGGTAGAATTGAAAGA	ATCCAGATTGGTAGAAGTGAAAGA	111	159378	N/A
k141_1801256_1	NC_001664.4	95.833	24	0	1	43	66	98545	98567	0.000174	36.5	NC_001664.4	39	23	23	1	95.83	1	1	AAAATAATTGATAAAATAAAGCAA	AAAATAATTGATAAAAT-AAGCAA	72	159378	N/A
k141_1887505_1	NC_001664.4	95.833	24	1	0	141	164	101204	101227	4.29e-05	40.1	NC_001664.4	43	23	23	0	95.83	1	1	TGGCAAAAATTATTTTGGATATGA	TGGCAAAAATTATTTTTGATATGA	183	159378	N/A
k141_1932406_1	NC_001664.4	95.833	24	0	1	153	176	95176	95198	0.000627	36.5	NC_001664.4	39	23	23	1	95.83	1	1	AGACCAGAGTTTTATCTTTGTGGC	AGACCAGA-TTTTATCTTTGTGGC	216	159378	N/A
k141_1952499_1	NC_001664.4	95.833	24	0	1	31	54	130513	130535	0.000184	36.5	NC_001664.4	39	23	23	1	95.83	1	1	ATTGTTTTACATATTAAAAATTTA	ATTGTTTTA-ATATTAAAAATTTA	75	159378	N/A
k141_1953879_1	NC_001664.4	95.833	24	1	0	63	86	13968	13991	3.04e-05	40.1	NC_001664.4	43	23	23	0	95.83	1	1	GCAGCCTACTGAGCTCTATCTAAC	GCAGCCTACTGAGCTCTATCTGAC	135	159378	N/A
k141_1968324_1	NC_001664.4	95.833	24	1	0	49	72	74161	74184	6.92e-05	40.1	NC_001664.4	43	23	23	0	95.83	1	1	ATAATGAAACAAGAAAAAGGAATT	ATAATGAAACAAGAAAGAGGAATT	285	159378	N/A
k141_21616_1	NC_001664.4	95.652	23	1	0	78	100	148722	148700	0.000101	38.3	NC_001664.4	41	22	22	0	95.65	1	-1	CAATTCTAAAGTTGTAATTTTGA	CAATTCTAAAATTGTAATTTTGA	129	159378	N/A
k141_99571_2	NC_001664.4	95.652	23	1	0	409	431	18453	18431	0.000681	38.3	NC_001664.4	41	22	22	0	95.65	1	-1	AATACTTTTTCTTTGTTTTTGAC	AAAACTTTTTCTTTGTTTTTGAC	771	159378	N/A
k141_178093_2	NC_001664.4	95.652	23	1	0	266	288	42867	42845	0.000339	38.3	NC_001664.4	41	22	22	0	95.65	1	-1	TTTTGTATCATCGACTGAATCTT	TTTTGTATGATCGACTGAATCTT	393	159378	N/A
k141_217642_1	NC_001664.4	95.652	23	1	0	127	149	144893	144871	0.000128	38.3	NC_001664.4	41	22	22	0	95.65	1	-1	CCATTTGACATCTCTTGTCTTTT	CCATTTGACATCTCTTGTGTTTT	159	159378	N/A
k141_229889_1	NC_001664.4	95.652	23	1	0	425	447	7680	7658	0.000668	38.3	NC_001664.4	41	22	22	0	95.65	1	-1	GGGTTAGGGTGAGGGTTAGGGTT	GGGTTAGGGTTAGGGTTAGGGTT	756	159378	N/A
k141_268618_1	NC_001664.4	95.652	23	1	0	184	206	141438	141416	0.000222	38.3	NC_001664.4	41	22	22	0	95.65	1	-1	AACAACATCTTAACAGACCACTT	AACAACATCTTAAAAGACCACTT	264	159378	N/A
k141_274495_1	NC_001664.4	95.652	23	1	0	98	120	81718	81696	0.000125	38.3	NC_001664.4	41	22	22	0	95.65	1	-1	TTTTTTCATGGGAACAAAAAATT	TTTTCTCATGGGAACAAAAAATT	156	159378	N/A
k141_290697_1	NC_001664.4	95.652	23	0	1	55	77	30827	30806	0.000774	34.6	NC_001664.4	37	22	22	1	95.65	1	-1	TTAAGGAATAAGATGATTTCTTC	TTAAGGA-TAAGATGATTTCTTC	87	159378	N/A
k141_304459_2	NC_001664.4	95.652	23	1	0	151	173	61118	61096	0.000182	38.3	NC_001664.4	41	22	22	0	95.65	1	-1	ATTAAGAATGAAATTGAAAAAAT	ATTAAGAATGAATTTGAAAAAAT	219	159378	N/A
k141_407059_1	NC_001664.4	95.652	23	1	0	66	88	83028	83006	0.000131	38.3	NC_001664.4	41	22	22	0	95.65	1	-1	ATATGATCCAAACTATCTGGAAA	ATATGATCCAAACTATCGGGAAA	162	159378	N/A
k141_413704_1	NC_001664.4	95.652	23	1	0	34	56	27485	27463	6.62e-05	38.3	NC_001664.4	41	22	22	0	95.65	1	-1	GTGGTAAAAAAGATGGATAAGAA	GTGGTATAAAAGATGGATAAGAA	90	159378	N/A
k141_428394_2	NC_001664.4	95.652	23	1	0	129	151	141204	141182	0.000139	38.3	NC_001664.4	41	22	22	0	95.65	1	-1	ATTCGTAACTGGGTACAATGAAA	ATTCGTAAGTGGGTACAATGAAA	171	159378	N/A
k141_431143_1	NC_001664.4	95.652	23	1	0	67	89	42168	42146	0.000823	38.3	NC_001664.4	41	22	22	0	95.65	1	-1	GAGACTGATGTGGACAACCCAAA	GAGACTGATGTGGACAACCCTAA	927	159378	N/A
k141_448395_4	NC_001664.4	95.652	23	1	0	150	172	132140	132118	0.000206	38.3	NC_001664.4	41	22	22	0	95.65	1	-1	ATATATATATACACATACACATA	ATATACATATACACATACACATA	246	159378	N/A
k141_531609_1	NC_001664.4	95.652	23	1	0	8	30	64151	64129	5.81e-05	38.3	NC_001664.4	41	22	22	0	95.65	1	-1	ATTTTAAAAAGAATGGGCTTGTG	ATTTTAAAAAGAATGGGATTGTG	81	159378	N/A
k141_574232_1	NC_001664.4	95.652	23	1	0	123	145	51711	51689	0.000169	38.3	NC_001664.4	41	22	22	0	95.65	1	-1	AAAAAAAGAAGAAGAAAAGGAAA	AAAAAAAGAAGAAGAAAAGAAAA	204	159378	N/A
k141_681396_1	NC_001664.4	95.652	23	1	0	154	176	141456	141434	0.000369	38.3	NC_001664.4	41	22	22	0	95.65	1	-1	TTTTATATCTATATATTTAACAA	TTTTATAACTATATATTTAACAA	426	159378	N/A
k141_705549_1	NC_001664.4	95.652	23	1	0	215	237	147021	146999	0.000217	38.3	NC_001664.4	41	22	22	0	95.65	1	-1	TGATAAAAAATTTAACCAAAAGT	TGATAAACAATTTAACCAAAAGT	258	159378	N/A
k141_718880_1	NC_001664.4	95.652	23	1	0	34	56	67565	67543	8.26e-05	38.3	NC_001664.4	41	22	22	0	95.65	1	-1	ATCATTAATGGAGAGAAATTCTC	ATCGTTAATGGAGAGAAATTCTC	108	159378	N/A
k141_768365_1	NC_001664.4	95.652	23	1	0	43	65	8682	8660	0.000244	38.3	NC_001664.4	41	22	22	0	95.65	1	-1	TGGTTGTTGTTATTGTTGTTTTT	TGGTTGTTGTTATTGTTGTTGTT	288	159378	N/A
k141_770142_1	NC_001664.4	95.652	23	1	0	84	106	51711	51689	0.000117	38.3	NC_001664.4	41	22	22	0	95.65	1	-1	AAAAAAAGAAGAAGAAAATAAAA	AAAAAAAGAAGAAGAAAAGAAAA	147	159378	N/A
k141_776474_1	NC_001664.4	95.652	23	1	0	383	405	126668	126646	0.000426	38.3	NC_001664.4	41	22	22	0	95.65	1	-1	AAAAGTTTCAGAAAAATTTAAAA	AAAAGTATCAGAAAAATTTAAAA	489	159378	N/A
k141_795930_3	NC_001664.4	95.652	23	1	0	41	63	8670	8648	0.000209	38.3	NC_001664.4	41	22	22	0	95.65	1	-1	TTGTTGTTGTTATTGTTGCTGTT	TTGTTGTTGTTATTGTTGTTGTT	249	159378	N/A
k141_827469_1	NC_001664.4	95.652	23	1	0	26	48	128771	128749	9.26e-05	38.3	NC_001664.4	41	22	22	0	95.65	1	-1	ACATCATGACTCCAAAGACATTT	ACATCATGACTCCAAAGACAATT	120	159378	N/A
k141_852104_1	NC_001664.4	95.652	23	1	0	125	147	51418	51396	0.000211	38.3	NC_001664.4	41	22	22	0	95.65	1	-1	ATTTTAATTTTGAAATAATTGTA	ATTTTAATTTTGAAATAGTTGTA	252	159378	N/A
k141_857603_1	NC_001664.4	95.652	23	1	0	149	171	145694	145672	0.00015	38.3	NC_001664.4	41	22	22	0	95.65	1	-1	AGAATCACCAAGTTTTTATTCAG	AGAATCACCATGTTTTTATTCAG	183	159378	N/A
k141_876512_1	NC_001664.4	95.652	23	1	0	44	66	124776	124754	0.000201	38.3	NC_001664.4	41	22	22	0	95.65	1	-1	TAAAATTTAATAGGGAAAAATAT	TAAAATTTAATAAGGAAAAATAT	240	159378	N/A
k141_905011_1	NC_001664.4	95.652	23	1	0	169	191	73699	73677	0.000494	38.3	NC_001664.4	41	22	22	0	95.65	1	-1	TTTCCTTGTCTTTTTGATGACTT	TTTCCGTGTCTTTTTGATGACTT	564	159378	N/A
k141_909977_1	NC_001664.4	95.652	23	1	0	28	50	50991	50969	8.71e-05	38.3	NC_001664.4	41	22	22	0	95.65	1	-1	GACAACTTCATTGTCATAATTAA	GACAACTTCGTTGTCATAATTAA	114	159378	N/A
k141_968993_1	NC_001664.4	95.652	23	1	0	168	190	77203	77181	0.00019	38.3	NC_001664.4	41	22	22	0	95.65	1	-1	CCATTCAAATGATCAATATTTCA	CCCTTCAAATGATCAATATTTCA	228	159378	N/A
k141_978431_1	NC_001664.4	95.652	23	1	0	16	38	132153	132131	0.000214	38.3	NC_001664.4	41	22	22	0	95.65	1	-1	CACATACACATACATGTACATAT	CACATACACATACATATACATAT	255	159378	N/A
k141_995282_1	NC_001664.4	95.652	23	1	0	177	199	1965	1943	0.000233	38.3	NC_001664.4	41	22	22	0	95.65	1	-1	TGTTTCCTTTCCTCCTGCTCTCC	TGTTTCCTTTCCTCGTGCTCTCC	276	159378	N/A
k141_997955_2	NC_001664.4	95.652	23	1	0	189	211	131639	131617	0.000187	38.3	NC_001664.4	41	22	22	0	95.65	1	-1	AGAGACATACACACACACAGAGA	AGAGACATACACATACACAGAGA	225	159378	N/A
k141_1029934_1	NC_001664.4	95.652	23	1	0	112	134	82125	82103	0.000367	38.3	NC_001664.4	41	22	22	0	95.65	1	-1	TATTCAAGATTTTGAATGTTTCC	TATTCAAAATTTTGAATGTTTCC	423	159378	N/A
k141_1040665_1	NC_001664.4	95.652	23	1	0	292	314	81556	81534	0.000399	38.3	NC_001664.4	41	22	22	0	95.65	1	-1	CTGTGAATTCTCAGAAGTGGAAT	CTGTGAATTCTCATAAGTGGAAT	459	159378	N/A
k141_1070805_2	NC_001664.4	95.652	23	0	1	8	30	27910	27889	0.00084	34.6	NC_001664.4	37	22	22	1	95.65	1	-1	GAATAGATGAAGAAAAACGTTGA	GAATAGATGAAGAAAAA-GTTGA	93	159378	N/A
k141_1158514_1	NC_001664.4	95.652	23	1	0	26	48	132159	132137	7.44e-05	38.3	NC_001664.4	41	22	22	0	95.65	1	-1	CACATACACACACACATACATAT	CACATACACATACACATACATAT	99	159378	N/A
k141_1209634_1	NC_001664.4	95.652	23	1	0	103	125	33706	33684	0.000458	38.3	NC_001664.4	41	22	22	0	95.65	1	-1	AGAAGGAAAACCCAGCCTGATGA	AGAAGGAAAACCCAGCATGATGA	525	159378	N/A
k141_1221163_1	NC_001664.4	95.652	23	1	0	533	555	8673	8651	0.000485	38.3	NC_001664.4	41	22	22	0	95.65	1	-1	TTTTTGTTGTTGTTATTGTTGTT	TTATTGTTGTTGTTATTGTTGTT	555	159378	N/A
k141_1246243_1	NC_001664.4	95.652	23	0	1	53	74	136909	136887	0.001	34.6	NC_001664.4	37	22	22	1	95.65	1	-1	ATCTCTGCAAAGAAAAAT-CAGA	ATCTCTGCAAAGAAAAATACAGA	102	159378	N/A
k141_1271646_1	NC_001664.4	95.652	23	1	0	4	26	4636	4614	0.000358	38.3	NC_001664.4	41	22	22	0	95.65	1	-1	TATATTTATGTTGTTTTTTTTTT	TATATTTATGTTATTTTTTTTTT	414	159378	N/A
k141_1323980_1	NC_001664.4	95.652	23	1	0	186	208	8693	8671	0.000209	38.3	NC_001664.4	41	22	22	0	95.65	1	-1	TGCTGCTGCTGTTGTTGTTGTTA	TGCTGCTGCTGTGGTTGTTGTTA	249	159378	N/A
k141_1346658_1	NC_001664.4	95.652	23	1	0	547	569	112688	112666	0.000592	38.3	NC_001664.4	41	22	22	0	95.65	1	-1	AAAGAAATAAAGTTTATTCAAAT	AAAGAAATAAAGTTAATTCAAAT	672	159378	N/A
k141_1393424_1	NC_001664.4	95.652	23	1	0	172	194	32095	32073	0.000174	38.3	NC_001664.4	41	22	22	0	95.65	1	-1	GCTGGGCTTCAGGATGTCTCTCT	GCTGGGCTTCAGTATGTCTCTCT	210	159378	N/A
k141_1407188_2	NC_001664.4	95.652	23	1	0	40	62	27036	27014	0.000288	38.3	NC_001664.4	41	22	22	0	95.65	1	-1	GTTTCTGGCTGGGGAGAGGAGAC	GTTTCTGTCTGGGGAGAGGAGAC	336	159378	N/A
k141_1434194_1	NC_001664.4	95.652	23	1	0	187	209	52186	52164	0.000174	38.3	NC_001664.4	41	22	22	0	95.65	1	-1	CAAGCATGAGAAAAATTTGATAT	CAAGCAGGAGAAAAATTTGATAT	210	159378	N/A
k141_1437502_2	NC_001664.4	95.652	23	1	0	202	224	10120	10098	0.000296	38.3	NC_001664.4	41	22	22	0	95.65	1	-1	AAAAAAAATCAAGAGAATGGAAA	AAAAAAAATAAAGAGAATGGAAA	345	159378	N/A
k141_1479498_1	NC_001664.4	95.652	23	1	0	130	152	127537	127515	0.00019	38.3	NC_001664.4	41	22	22	0	95.65	1	-1	TTTGAAATATCAGAAAAAAAATT	TTTGAAATATCAGAAATAAAATT	228	159378	N/A
k141_1504413_2	NC_001664.4	95.652	23	1	0	84	106	106333	106311	0.000112	38.3	NC_001664.4	41	22	22	0	95.65	1	-1	TTTGAATTTAATTTCAAAAATCA	TTTGAATTTAATCTCAAAAATCA	141	159378	N/A
k141_1578098_1	NC_001664.4	95.652	23	1	0	55	77	112081	112059	7.44e-05	38.3	NC_001664.4	41	22	22	0	95.65	1	-1	TTACCATCACAGGTTAAAAAAAA	TTACCATCACAGGTTAAATAAAA	99	159378	N/A
k141_1579515_1	NC_001664.4	95.652	23	1	0	113	135	28888	28866	0.000269	38.3	NC_001664.4	41	22	22	0	95.65	1	-1	TTCTGAGCAAGGTCTGTCCTCAG	TTCTGAGCAAGATCTGTCCTCAG	315	159378	N/A
k141_1654495_1	NC_001664.4	95.652	23	1	0	319	341	19947	19925	0.000367	38.3	NC_001664.4	41	22	22	0	95.65	1	-1	TTATCTAAGGAAAGAAATGATAA	TTAACTAAGGAAAGAAATGATAA	423	159378	N/A
k141_1667189_1	NC_001664.4	95.652	23	1	0	246	268	142043	142021	0.000271	38.3	NC_001664.4	41	22	22	0	95.65	1	-1	TGACTTTCAGAATTATGAAAACC	TGACTTTCAGATTTATGAAAACC	318	159378	N/A
k141_1713174_2	NC_001664.4	95.652	23	1	0	5	27	62450	62428	8.26e-05	38.3	NC_001664.4	41	22	22	0	95.65	1	-1	TAAATGACATGAAGAAAAAAATG	TAAATGACATGCAGAAAAAAATG	108	159378	N/A
k141_1718228_1	NC_001664.4	95.652	23	1	0	104	126	75626	75604	0.000103	38.3	NC_001664.4	41	22	22	0	95.65	1	-1	TTATAATTAAAATAGAAATCTCA	TTATAATTAAAATAGAAGTCTCA	132	159378	N/A
k141_1756863_4	NC_001664.4	95.652	23	0	1	50	71	11936	11914	0.000807	34.6	NC_001664.4	37	22	22	1	95.65	1	-1	TTGT-TTTTTTCTTTCTTGAGAT	TTGTGTTTTTTCTTTCTTGAGAT	90	159378	N/A
k141_1800672_2	NC_001664.4	95.652	23	1	0	299	321	23408	23386	0.000831	38.3	NC_001664.4	41	22	22	0	95.65	1	-1	GGAATGTTGAATGTCTTTGGCTC	GGAATGTTGAATGTCTTTGGTTC	936	159378	N/A
k141_1806428_1	NC_001664.4	95.652	23	1	0	226	248	127918	127896	0.000461	38.3	NC_001664.4	41	22	22	0	95.65	1	-1	TCCAGCAGACCCTCCAGCAGGGA	TCCAGCAGAGCCTCCAGCAGGGA	528	159378	N/A
k141_1838652_1	NC_001664.4	95.652	23	1	0	68	90	131332	131310	0.000133	38.3	NC_001664.4	41	22	22	0	95.65	1	-1	TGGACAGACAGACACGCGCACAG	TGCACAGACAGACACGCGCACAG	165	159378	N/A
k141_1850061_2	NC_001664.4	95.652	23	1	0	109	131	69296	69274	0.000337	38.3	NC_001664.4	41	22	22	0	95.65	1	-1	ACAACAAAATACCAAAGCCTAGA	ACAACAAAATACCAAATCCTAGA	390	159378	N/A
k141_1902451_2	NC_001664.4	95.652	23	1	0	20	42	8679	8657	6.35e-05	38.3	NC_001664.4	41	22	22	0	95.65	1	-1	TTTTTGTTATTGTTGTTGTTATT	TTGTTGTTATTGTTGTTGTTATT	87	159378	N/A
k141_1909498_1	NC_001664.4	95.652	23	1	0	9	31	120207	120185	6.35e-05	38.3	NC_001664.4	41	22	22	0	95.65	1	-1	TGTAAAAAATAAAATAAGCATGC	TGTAAAAAATAAAATAAACATGC	87	159378	N/A
k141_1946557_1	NC_001664.4	95.652	23	1	0	282	304	127638	127616	0.00042	38.3	NC_001664.4	41	22	22	0	95.65	1	-1	GCAGAGCCCCCAGCAGGGCTTCC	GCAGAGCCTCCAGCAGGGCTTCC	483	159378	N/A
k141_1951532_1	NC_001664.4	95.652	23	1	0	413	435	50775	50753	0.000394	38.3	NC_001664.4	41	22	22	0	95.65	1	-1	GTGTCTCATGCAAAGAAGGTATG	GTGTCTCATGCAAAGCAGGTATG	453	159378	N/A
k141_1975872_1	NC_001664.4	95.652	23	0	1	53	74	46332	46310	0.000774	34.6	NC_001664.4	37	22	22	1	95.65	1	-1	TTGTTGT-GTTGTTTGCTAGAAT	TTGTTGTTGTTGTTTGCTAGAAT	87	159378	N/A
k141_1977368_1	NC_001664.4	95.652	23	1	0	331	353	45735	45713	0.00038	38.3	NC_001664.4	41	22	22	0	95.65	1	-1	TTCATAAACTTCTACAATGTTTT	TTCATAAACTTCTTCAATGTTTT	438	159378	N/A
k141_2028841_1	NC_001664.4	95.652	23	1	0	176	198	8668	8646	0.000187	38.3	NC_001664.4	41	22	22	0	95.65	1	-1	GTTTTTGTTATTGTTGTTGTTTT	GTTGTTGTTATTGTTGTTGTTTT	225	159378	N/A
k141_13128_1	NC_001664.4	95.652	23	1	0	102	124	1668	1690	0.000174	38.3	NC_001664.4	41	22	22	0	95.65	1	1	AGGAGGAAGAGAGAGGAGGGAGA	AGGAGGAAGAGAGAAGAGGGAGA	210	159378	N/A
k141_40964_1	NC_001664.4	95.652	23	1	0	25	47	132118	132140	8.71e-05	38.3	NC_001664.4	41	22	22	0	95.65	1	1	TATGTGTATGTGTATATATATAT	TATGTGTATGTGTATATGTATAT	114	159378	N/A
k141_44750_1	NC_001664.4	95.652	23	1	0	94	116	132106	132128	0.000375	38.3	NC_001664.4	41	22	22	0	95.65	1	1	TATGTGTATATGTATGTGTGTGT	TATGTGTATATGTATGTGTATGT	432	159378	N/A
k141_106640_1	NC_001664.4	95.652	23	1	0	1	23	8660	8682	6.35e-05	38.3	NC_001664.4	41	22	22	0	95.65	1	1	AACAACAACAATAACAAAAACCA	AACAACAACAATAACAACAACCA	87	159378	N/A
k141_120475_2	NC_001664.4	95.652	23	1	0	315	337	63646	63668	0.000377	38.3	NC_001664.4	41	22	22	0	95.65	1	1	AAGCGATTTTCCTTGGTTTGGAG	AAGTGATTTTCCTTGGTTTGGAG	435	159378	N/A
k141_135095_1	NC_001664.4	95.652	23	1	0	281	303	15857	15879	0.000575	38.3	NC_001664.4	41	22	22	0	95.65	1	1	CAAAATCCAAAGTAGGCAGACAT	CAAAATCCAAAGTAGGCACACAT	654	159378	N/A
k141_135761_1	NC_001664.4	95.652	23	1	0	274	296	55448	55470	0.00026	38.3	NC_001664.4	41	22	22	0	95.65	1	1	ACTTCTTTTGTGTTCCCCTGTGT	ACTTCTTTTGTGATCCCCTGTGT	306	159378	N/A
k141_137669_1	NC_001664.4	95.652	23	1	0	302	324	25414	25436	0.000307	38.3	NC_001664.4	41	22	22	0	95.65	1	1	CTAAAAAACAAAACACAAACCAT	CTAAAAAAAAAAACACAAACCAT	357	159378	N/A
k141_163208_1	NC_001664.4	95.652	23	1	0	88	110	51085	51107	0.000144	38.3	NC_001664.4	41	22	22	0	95.65	1	1	ACAAATTTAATTCCCTTCCATCT	ACAAATTTAATTTCCTTCCATCT	177	159378	N/A
k141_288024_1	NC_001664.4	95.652	23	1	0	103	125	121384	121406	0.000133	38.3	NC_001664.4	41	22	22	0	95.65	1	1	TTAATAAAAAATGAATGGGCTGA	TTAATAAAAAATGAATGTGCTGA	165	159378	N/A
k141_303163_1	NC_001664.4	95.652	23	1	0	318	340	80061	80083	0.000447	38.3	NC_001664.4	41	22	22	0	95.65	1	1	ATTGGATTTTCAAAGTGTCCATT	ATTGGATTTTCAAAGTTTCCATT	513	159378	N/A
k141_308908_1	NC_001664.4	95.652	23	1	0	67	89	132104	132126	9.26e-05	38.3	NC_001664.4	41	22	22	0	95.65	1	1	TGTATGTGTGTATGTATGTGTAT	TGTATGTGTATATGTATGTGTAT	120	159378	N/A
k141_372849_1	NC_001664.4	95.652	23	1	0	66	88	37699	37721	9.26e-05	38.3	NC_001664.4	41	22	22	0	95.65	1	1	CAAATATTTTAAAAGTCAACAAA	CAAATCTTTTAAAAGTCAACAAA	120	159378	N/A
k141_385723_3	NC_001664.4	95.652	23	1	0	17	39	147048	147070	5.81e-05	38.3	NC_001664.4	41	22	22	0	95.65	1	1	AAAAAAAAAAAGACATGAAATGT	AAAACAAAAAAGACATGAAATGT	81	159378	N/A
k141_406988_1	NC_001664.4	95.652	23	0	1	9	30	85914	85936	0.000542	34.6	NC_001664.4	37	22	22	1	95.65	1	1	AGTTAAA-TGTATTTTTATGTTG	AGTTAAAATGTATTTTTATGTTG	66	159378	N/A
k141_436205_1	NC_001664.4	95.652	23	0	1	59	80	84088	84110	0.000873	34.6	NC_001664.4	37	22	22	1	95.65	1	1	TTGCTGATTTTACGA-TCAAAAT	TTGCTGATTTTACGATTCAAAAT	96	159378	N/A
k141_496755_1	NC_001664.4	95.652	23	1	0	12	34	88879	88901	0.000461	38.3	NC_001664.4	41	22	22	0	95.65	1	1	TTTCATCTCTCTTTTTAAATACT	TTTCATCTCCCTTTTTAAATACT	528	159378	N/A
k141_502398_1	NC_001664.4	95.652	23	1	0	31	53	147894	147916	0.000499	38.3	NC_001664.4	41	22	22	0	95.65	1	1	ATGATTTTGATGTTTTCAGATTT	ATCATTTTGATGTTTTCAGATTT	570	159378	N/A
k141_555867_1	NC_001664.4	95.652	23	1	0	67	89	126526	126548	0.000122	38.3	NC_001664.4	41	22	22	0	95.65	1	1	CATCTTCTTTTAGATTTTTTTCA	CAGCTTCTTTTAGATTTTTTTCA	153	159378	N/A
k141_587716_1	NC_001664.4	95.652	23	1	0	132	154	132114	132136	0.000125	38.3	NC_001664.4	41	22	22	0	95.65	1	1	TATGCATGTGTATGTGTATATGT	TATGTATGTGTATGTGTATATGT	156	159378	N/A
k141_610342_1	NC_001664.4	95.652	23	1	0	97	119	27088	27110	0.000177	38.3	NC_001664.4	41	22	22	0	95.65	1	1	TTTAAAAAGAAAAATAACTTTAT	TTTAAAAGGAAAAATAACTTTAT	213	159378	N/A
k141_684688_1	NC_001664.4	95.652	23	1	0	624	646	148623	148645	0.000589	38.3	NC_001664.4	41	22	22	0	95.65	1	1	TTCTTTGTCTCGTTTTTATTTAA	TTCTTCGTCTCGTTTTTATTTAA	669	159378	N/A
k141_694836_1	NC_001664.4	95.652	23	1	0	66	88	131595	131617	8.53e-05	38.3	NC_001664.4	41	22	22	0	95.65	1	1	TCTGAGTATGTGTATGTGTATGT	TCTGTGTATGTGTATGTGTATGT	111	159378	N/A
k141_707190_2	NC_001664.4	95.652	23	1	0	10	32	128214	128236	0.000152	38.3	NC_001664.4	41	22	22	0	95.65	1	1	CTTGAGGCTCTGCTGGGGGCCCT	CTTGAGGCTCTGCTGGGAGCCCT	186	159378	N/A
k141_715211_1	NC_001664.4	95.652	23	1	0	24	46	58271	58293	7.44e-05	38.3	NC_001664.4	41	22	22	0	95.65	1	1	AACTGCTCCTTTTGTTGCTGGAG	AACTGCTCCTTTTCTTGCTGGAG	99	159378	N/A
k141_726599_2	NC_001664.4	95.652	23	1	0	183	205	84345	84367	0.000274	38.3	NC_001664.4	41	22	22	0	95.65	1	1	TGGGTTGGTGGATTCCTTTGTGT	TGGGTAGGTGGATTCCTTTGTGT	321	159378	N/A
k141_769256_1	NC_001664.4	95.652	23	1	0	29	51	115813	115835	0.00025	38.3	NC_001664.4	41	22	22	0	95.65	1	1	CTGTTGTTTATTTTTATTGGTTT	CTGTTGTTTTTTTTTATTGGTTT	294	159378	N/A
k141_814641_1	NC_001664.4	95.652	23	1	0	110	132	133615	133637	0.000271	38.3	NC_001664.4	41	22	22	0	95.65	1	1	TTATTATCATAGTCTTCATCATC	TTCTTATCATAGTCTTCATCATC	318	159378	N/A
k141_842728_2	NC_001664.4	95.652	23	1	0	36	58	46961	46983	0.000348	38.3	NC_001664.4	41	22	22	0	95.65	1	1	CCAACACCATTCACTCGCTCACA	CCAACACCATTCACACGCTCACA	402	159378	N/A
k141_864155_1	NC_001664.4	95.652	23	1	0	144	166	8657	8679	0.00025	38.3	NC_001664.4	41	22	22	0	95.65	1	1	AATAACAATAACAATAACAACAA	AATAACAACAACAATAACAACAA	294	159378	N/A
k141_892461_1	NC_001664.4	95.652	23	1	0	85	107	29514	29536	0.000361	38.3	NC_001664.4	41	22	22	0	95.65	1	1	AATAAATTGGAAAATGTAGAAAA	AATAAATTTGAAAATGTAGAAAA	417	159378	N/A
k141_1006126_1	NC_001664.4	95.652	23	1	0	71	93	28521	28543	0.000217	38.3	NC_001664.4	41	22	22	0	95.65	1	1	TTTTCCATTGTTTTAATTTAATT	TTTTCCATTGTTTTAATGTAATT	258	159378	N/A
k141_1015553_1	NC_001664.4	95.652	23	0	1	5	26	144215	144237	0.000873	34.6	NC_001664.4	37	22	22	1	95.65	1	1	ATATAAATACTAACACA-AAATG	ATATAAATACTAACACAGAAATG	96	159378	N/A
k141_1053120_2	NC_001664.4	95.652	23	1	0	102	124	64691	64713	0.000296	38.3	NC_001664.4	41	22	22	0	95.65	1	1	TATAACTTCCGAAAACTTTGTAG	TATAACTTCTGAAAACTTTGTAG	345	159378	N/A
k141_1078520_1	NC_001664.4	95.652	23	0	1	77	99	150075	150096	0.001	34.6	NC_001664.4	37	22	22	1	95.65	1	1	TAGAAAATTTAGAAATGTATTTC	TAGAAAATTTAGAAATG-ATTTC	102	159378	N/A
k141_1205723_1	NC_001664.4	95.652	23	1	0	206	228	133041	133063	0.000228	38.3	NC_001664.4	41	22	22	0	95.65	1	1	ACAATTTGGGGAAAGTCTATATT	ACAATATGGGGAAAGTCTATATT	270	159378	N/A
k141_1311400_2	NC_001664.4	95.652	23	1	0	292	314	127143	127165	0.00035	38.3	NC_001664.4	41	22	22	0	95.65	1	1	GCTGATGGTGATGATGATGATGA	GCTGATGATGATGATGATGATGA	405	159378	N/A
k141_1324397_1	NC_001664.4	95.652	23	1	0	207	229	58999	59021	0.000339	38.3	NC_001664.4	41	22	22	0	95.65	1	1	GAATCTCTCATTCTGCAGAATCT	GAATCCCTCATTCTGCAGAATCT	393	159378	N/A
k141_1325401_1	NC_001664.4	95.652	23	1	0	102	124	22488	22510	0.000241	38.3	NC_001664.4	41	22	22	0	95.65	1	1	AGAAAAAATACAAAAAGATTCTA	AGAAAAAATACAAAAAGACTCTA	285	159378	N/A
k141_1385332_1	NC_001664.4	95.652	23	1	0	446	468	132463	132485	0.000507	38.3	NC_001664.4	41	22	22	0	95.65	1	1	ATAAAAAATGGATTTGGTGTTTT	ATAAAAAATGGATTTGGTATTTT	579	159378	N/A
k141_1450346_1	NC_001664.4	95.652	23	1	0	101	123	67530	67552	0.000228	38.3	NC_001664.4	41	22	22	0	95.65	1	1	GAAATTACTATAGGAGAATTTCT	GAAATAACTATAGGAGAATTTCT	270	159378	N/A
k141_1470104_2	NC_001664.4	95.652	23	0	1	45	66	51600	51622	0.000641	34.6	NC_001664.4	37	22	22	1	95.65	1	1	CTTAGCATA-TTTGGCAAAAAAA	CTTAGCATATTTTGGCAAAAAAA	75	159378	N/A
k141_1477649_2	NC_001664.4	95.652	23	1	0	35	57	127624	127646	0.000136	38.3	NC_001664.4	41	22	22	0	95.65	1	1	TGCTGGAGGCTGTGCTGGAGGCT	TGCTGGAGGCTCTGCTGGAGGCT	168	159378	N/A
k141_1517794_1	NC_001664.4	95.652	23	0	1	51	72	67924	67946	0.000674	34.6	NC_001664.4	37	22	22	1	95.65	1	1	TATTATATATATATT-TTTTAAT	TATTATATATATATTATTTTAAT	78	159378	N/A
k141_1543885_1	NC_001664.4	95.652	23	1	0	692	714	131123	131145	0.000711	38.3	NC_001664.4	41	22	22	0	95.65	1	1	CACGTGTCTGTCCGTGTGTCTGT	CACGTGTCTGTGCGTGTGTCTGT	804	159378	N/A
k141_1544631_2	NC_001664.4	95.652	23	0	1	57	79	1668	1689	0.000873	34.6	NC_001664.4	37	22	22	1	95.65	1	1	AGGAGGAAGAGAGAAGCAGGGAG	AGGAGGAAGAGAGAAG-AGGGAG	96	159378	N/A
k141_1673092_1	NC_001664.4	95.652	23	1	0	13	35	101612	101634	4.17e-05	38.3	NC_001664.4	41	22	22	0	95.65	1	1	TTTTATGTATTAATTTTTTTTTT	TTTTATGTATTAATTTTTTATTT	63	159378	N/A
k141_1769985_1	NC_001664.4	95.652	23	1	0	85	107	40471	40493	0.000144	38.3	NC_001664.4	41	22	22	0	95.65	1	1	TCCATGAAAATCCCAGAAATGAT	TCCATGAAAATCCCAGGAATGAT	177	159378	N/A
k141_1817885_3	NC_001664.4	95.652	23	1	0	50	72	64846	64868	0.000345	38.3	NC_001664.4	41	22	22	0	95.65	1	1	TCACAAATTTCTCAAATGTCAAA	TCACAAATTTCTCTAATGTCAAA	399	159378	N/A
k141_1847849_1	NC_001664.4	95.652	23	1	0	223	245	114117	114139	0.000428	38.3	NC_001664.4	41	22	22	0	95.65	1	1	ATGTTTTGTTTTTTGAACAGATC	ATGATTTGTTTTTTGAACAGATC	492	159378	N/A
k141_1862937_1	NC_001664.4	95.652	23	1	0	126	148	125287	125309	0.000195	38.3	NC_001664.4	41	22	22	0	95.65	1	1	TTTTGAAAGTAAAGTTCTCACTA	TTTTGAAAGTAAAGTTCACACTA	234	159378	N/A
k141_1895565_1	NC_001664.4	95.652	23	1	0	82	104	1668	1690	9.26e-05	38.3	NC_001664.4	41	22	22	0	95.65	1	1	AGGAGCAAGAGAGAAGAGGGAGA	AGGAGGAAGAGAGAAGAGGGAGA	120	159378	N/A
k141_1923745_1	NC_001664.4	95.652	23	1	0	93	115	77438	77460	9.26e-05	38.3	NC_001664.4	41	22	22	0	95.65	1	1	AGAAGATAAAATTGAGAAAAACT	AGAAGATAAAATAGAGAAAAACT	120	159378	N/A
k141_1928809_1	NC_001664.4	95.652	23	1	0	83	105	115379	115401	0.00019	38.3	NC_001664.4	41	22	22	0	95.65	1	1	ACCTTTGCCTTTTTTGCCGTTTA	ACCTCTGCCTTTTTTGCCGTTTA	228	159378	N/A
k141_1954480_1	NC_001664.4	95.652	23	1	0	15	37	131835	131857	8.53e-05	38.3	NC_001664.4	41	22	22	0	95.65	1	1	TATGTGTATGTGTATGTGCATGT	TATGTGTATGTGTATGTGTATGT	111	159378	N/A
k141_2005372_1	NC_001664.4	95.652	23	1	0	18	40	120183	120205	8.98e-05	38.3	NC_001664.4	41	22	22	0	95.65	1	1	GAGCATATTTATTTTATTTTTTA	GAGCATGTTTATTTTATTTTTTA	117	159378	N/A
k141_59233_1	NC_001664.4	95.455	22	1	0	42	63	39436	39415	0.000485	36.5	NC_001664.4	39	21	21	0	95.45	1	-1	ATCAGAAATATTTGAAGACTGT	ATCAGCAATATTTGAAGACTGT	171	159378	N/A
k141_86544_1	NC_001664.4	95.455	22	1	0	168	189	132134	132113	0.000551	36.5	NC_001664.4	39	21	21	0	95.45	1	-1	ATATATACATACACATACATAT	ATATACACATACACATACATAT	192	159378	N/A
k141_92842_1	NC_001664.4	95.455	22	1	0	19	40	127540	127519	0.000475	36.5	NC_001664.4	39	21	21	0	95.45	1	-1	AAATTTGAAATATCAGAAAAAA	AAATTTGAAATATCAGAAATAA	168	159378	N/A
k141_96818_2	NC_001664.4	95.455	22	1	0	51	72	131456	131435	0.000833	36.5	NC_001664.4	39	21	21	0	95.45	1	-1	CACTGACACACGCACATACACA	CACAGACACACGCACATACACA	282	159378	N/A
k141_102898_1	NC_001664.4	95.455	22	1	0	17	38	74645	74624	0.000269	36.5	NC_001664.4	39	21	21	0	95.45	1	-1	TTTCACTTTTTCTAATGAACTT	TTTCAGTTTTTCTAATGAACTT	102	159378	N/A
k141_127520_1	NC_001664.4	95.455	22	1	0	27	48	71451	71430	0.000618	36.5	NC_001664.4	39	21	21	0	95.45	1	-1	TATTCAGATGGAAATGGATTTA	TATTCAGATGCAAATGGATTTA	213	159378	N/A
k141_129982_1	NC_001664.4	95.455	22	1	0	199	220	91381	91360	0.000662	36.5	NC_001664.4	39	21	21	0	95.45	1	-1	ATTAATGAAAATAAGAAAATAT	ATTAATGAAAATACGAAAATAT	228	159378	N/A
k141_189467_2	NC_001664.4	95.455	22	1	0	15	36	14953	14932	0.000288	36.5	NC_001664.4	39	21	21	0	95.45	1	-1	GAAGGGACAGGTGGGTGGATGT	GAAAGGACAGGTGGGTGGATGT	108	159378	N/A
k141_189467_3	NC_001664.4	95.455	22	1	0	79	100	14953	14932	0.000323	36.5	NC_001664.4	39	21	21	0	95.45	1	-1	GAAAGGACAGGTGGGGGGATGT	GAAAGGACAGGTGGGTGGATGT	120	159378	N/A
k141_232554_1	NC_001664.4	95.455	22	1	0	257	278	117795	117774	0.001	36.5	NC_001664.4	39	21	21	0	95.45	1	-1	ATACCCTTCTCTGCTTGGAGAC	ATACCCTTCTCTGTTTGGAGAC	321	159378	N/A
k141_246315_1	NC_001664.4	95.455	22	1	0	30	51	8669	8648	0.000231	36.5	NC_001664.4	39	21	21	0	95.45	1	-1	TGTTATTGTTATTGTTGTTGTT	TGTTGTTGTTATTGTTGTTGTT	90	159378	N/A
k141_267802_1	NC_001664.4	95.455	22	1	0	29	50	64103	64082	0.000371	36.5	NC_001664.4	39	21	21	0	95.45	1	-1	TTGAAGGTATCAAAGAAGAAAA	TTGAAGGTATCAAAGAACAAAA	135	159378	N/A
k141_275169_3	NC_001664.4	95.455	22	1	0	18	39	87029	87008	0.000231	36.5	NC_001664.4	39	21	21	0	95.45	1	-1	CCAGAATAGCCAACACGATATT	CCAGAAGAGCCAACACGATATT	90	159378	N/A
k141_278021_1	NC_001664.4	95.455	22	1	0	277	298	74884	74863	0.001	36.5	NC_001664.4	39	21	21	0	95.45	1	-1	GGAAGAGCCATCTATTTTAGTA	GGAAGAACCATCTATTTTAGTA	312	159378	N/A
k141_311745_1	NC_001664.4	95.455	22	1	0	11	32	11198	11177	0.000279	36.5	NC_001664.4	39	21	21	0	95.45	1	-1	TGGCAATGCTGAGCTGCAGTCT	TGGGAATGCTGAGCTGCAGTCT	105	159378	N/A
k141_316926_1	NC_001664.4	95.455	22	1	0	120	141	28481	28460	0.00039	36.5	NC_001664.4	39	21	21	0	95.45	1	-1	TAAGTCATATCTGCGGAAATAA	TAAATCATATCTGCGGAAATAA	141	159378	N/A
k141_355214_2	NC_001664.4	95.455	22	1	0	232	253	112875	112854	0.001	36.5	NC_001664.4	39	21	21	0	95.45	1	-1	CATACAGAAGTTTTGGAACTTT	CATATAGAAGTTTTGGAACTTT	309	159378	N/A
k141_360543_2	NC_001664.4	95.455	22	1	0	90	111	14845	14824	0.000418	36.5	NC_001664.4	39	21	21	0	95.45	1	-1	AGACCGTAGCAAATTTCTGTTT	AGACCGTAGCAAAATTCTGTTT	150	159378	N/A
k141_371495_1	NC_001664.4	95.455	22	1	0	120	141	133613	133592	0.000428	36.5	NC_001664.4	39	21	21	0	95.45	1	-1	AATGTCTCATATATTTATATTA	AATGTCTCATATATTTATAATA	153	159378	N/A
k141_373373_1	NC_001664.4	95.455	22	1	0	153	174	92417	92396	0.000833	36.5	NC_001664.4	39	21	21	0	95.45	1	-1	AAACATTGAAGATATTTACAAA	AAACATTGAAGATTTTTACAAA	282	159378	N/A
k141_396062_1	NC_001664.4	95.455	22	1	0	100	121	111316	111295	0.000466	36.5	NC_001664.4	39	21	21	0	95.45	1	-1	AAAGCATACACAGAAAAAGAAA	AAAGCACACACAGAAAAAGAAA	165	159378	N/A
k141_401839_1	NC_001664.4	95.455	22	1	0	183	204	26713	26692	0.000709	36.5	NC_001664.4	39	21	21	0	95.45	1	-1	TGGATTATTTGTTTTATTTCTT	TGGAGTATTTGTTTTATTTCTT	243	159378	N/A
k141_418453_2	NC_001664.4	95.455	22	1	0	19	40	132794	132773	0.000456	36.5	NC_001664.4	39	21	21	0	95.45	1	-1	ATAAACAATTTTATTCTTGAAA	ATAAACAATTGTATTCTTGAAA	162	159378	N/A
k141_452218_1	NC_001664.4	95.455	22	1	0	5	26	51700	51679	0.000184	36.5	NC_001664.4	39	21	21	0	95.45	1	-1	AAGAAAAGAAGAAGCAGCAGAT	AAGAAAAGAAAAAGCAGCAGAT	75	159378	N/A
k141_470491_1	NC_001664.4	95.455	22	1	0	35	56	121446	121425	0.000361	36.5	NC_001664.4	39	21	21	0	95.45	1	-1	ATGTTTTGCTTTACTTAAACAT	ATGTTTTGTTTTACTTAAACAT	132	159378	N/A
k141_475233_1	NC_001664.4	95.455	22	1	0	79	100	46136	46115	0.000333	36.5	NC_001664.4	39	21	21	0	95.45	1	-1	TGAAAAAAAGATTGAAATTGTG	TGAAATAAAGATTGAAATTGTG	123	159378	N/A
k141_487421_1	NC_001664.4	95.455	22	1	0	85	106	117671	117650	0.00039	36.5	NC_001664.4	39	21	21	0	95.45	1	-1	ATTCATCTGATGTTTTTGTTTT	ATTCATCTGATGTTTTAGTTTT	141	159378	N/A
k141_501828_2	NC_001664.4	95.455	22	1	0	5	26	2402	2381	0.00058	36.5	NC_001664.4	39	21	21	0	95.45	1	-1	AGGAAGGGGAGGAGGAGGAGGA	AGGACGGGGAGGAGGAGGAGGA	201	159378	N/A
k141_505712_2	NC_001664.4	95.455	22	1	0	139	160	104887	104866	0.000599	36.5	NC_001664.4	39	21	21	0	95.45	1	-1	TATGATTTAAAAATATATACAT	TATGATTTAAAAATATATTCAT	207	159378	N/A
k141_512016_1	NC_001664.4	95.455	22	1	0	53	74	82809	82788	0.000747	36.5	NC_001664.4	39	21	21	0	95.45	1	-1	GTAAAAAACAATTAAAGGTCAT	GTAAAAAACAATTAAAGCTCAT	255	159378	N/A
k141_522175_2	NC_001664.4	95.455	22	1	0	216	237	124015	123994	0.0007	36.5	NC_001664.4	39	21	21	0	95.45	1	-1	TATATTCATTGGGATGATTATG	TATATTTATTGGGATGATTATG	240	159378	N/A
k141_561914_1	NC_001664.4	95.455	22	1	0	9	30	104892	104871	0.000333	36.5	NC_001664.4	39	21	21	0	95.45	1	-1	TTTTTTATCATTTAAAAATATA	TTTTTTATGATTTAAAAATATA	123	159378	N/A
k141_575029_1	NC_001664.4	95.455	22	1	0	3	24	35855	35834	0.000184	36.5	NC_001664.4	39	21	21	0	95.45	1	-1	TGCAGATGAATTCTGGGAAGGA	TGCCGATGAATTCTGGGAAGGA	75	159378	N/A
k141_590962_4	NC_001664.4	95.455	22	1	0	172	193	89648	89627	0.000662	36.5	NC_001664.4	39	21	21	0	95.45	1	-1	CAGGACCCTTCCCCCGGGAAAA	CAGGACCCTTCCCCTGGGAAAA	228	159378	N/A
k141_602368_2	NC_001664.4	95.455	22	1	0	23	44	28559	28538	0.000652	36.5	NC_001664.4	39	21	21	0	95.45	1	-1	TAATGTTTATTGAAATAATTAC	TAATGTTTATTAAAATAATTAC	225	159378	N/A
k141_611315_1	NC_001664.4	95.455	22	1	0	48	69	30637	30616	0.000542	36.5	NC_001664.4	39	21	21	0	95.45	1	-1	TAGTATGAGTATGTTTGGTGTA	TAGGATGAGTATGTTTGGTGTA	189	159378	N/A
k141_622072_1	NC_001664.4	95.455	22	1	0	158	179	42143	42122	0.000681	36.5	NC_001664.4	39	21	21	0	95.45	1	-1	TTCTGTTTGTGAGTCTGTTTTT	TTCTGTTTGTGGGTCTGTTTTT	234	159378	N/A
k141_628079_2	NC_001664.4	95.455	22	1	0	37	58	2395	2374	0.000475	36.5	NC_001664.4	39	21	21	0	95.45	1	-1	GGAGGAGGAGGAGGTAGAGAGG	GGAGGAGGAGGAGGAAGAGAGG	168	159378	N/A
k141_632067_1	NC_001664.4	95.455	22	1	0	11	32	97442	97421	0.000418	36.5	NC_001664.4	39	21	21	0	95.45	1	-1	CAGCGCTAAAAAACAAGCCAGT	CAGCGCTAAAAAACAAGCCTGT	150	159378	N/A
k141_634954_1	NC_001664.4	95.455	22	1	0	43	64	76667	76646	0.000193	36.5	NC_001664.4	39	21	21	0	95.45	1	-1	ATTCTTCACCAAAAAACTCAAT	ATTCTTCACCAAAAAACTCTAT	78	159378	N/A
k141_635433_1	NC_001664.4	95.455	22	1	0	1	22	137602	137581	0.000269	36.5	NC_001664.4	39	21	21	0	95.45	1	-1	ATGTTGTTTATTTTAAAAAACC	ATGTTGTTTATTATAAAAAACC	102	159378	N/A
k141_658644_1	NC_001664.4	95.455	22	1	0	168	189	136682	136661	0.000766	36.5	NC_001664.4	39	21	21	0	95.45	1	-1	TTTTCTTTCATTGATTCTTTGT	TTTTTTTTCATTGATTCTTTGT	261	159378	N/A
k141_669821_1	NC_001664.4	95.455	22	1	0	116	137	128489	128468	0.000447	36.5	NC_001664.4	39	21	21	0	95.45	1	-1	TGCTAAAAACCACACAGCAAGC	TGCTAAAAACCACACTGCAAGC	159	159378	N/A
k141_690877_1	NC_001664.4	95.455	22	1	0	156	177	19708	19687	0.000652	36.5	NC_001664.4	39	21	21	0	95.45	1	-1	AAAGTTTAATGATGATAAAGAA	AAAGTTTAATGACGATAAAGAA	225	159378	N/A
k141_727046_1	NC_001664.4	95.455	22	1	0	62	83	32175	32154	0.000852	36.5	NC_001664.4	39	21	21	0	95.45	1	-1	GGAGATTGGAAGAAGGAAAAAA	GGAGCTTGGAAGAAGGAAAAAA	288	159378	N/A
k141_735984_2	NC_001664.4	95.455	22	1	0	3	24	135213	135192	0.000738	36.5	NC_001664.4	39	21	21	0	95.45	1	-1	GGACTTTTGTGTAAAAATAAAT	GGACTTTTGTGAAAAAATAAAT	252	159378	N/A
k141_751726_2	NC_001664.4	95.455	22	1	0	183	204	81534	81513	0.000871	36.5	NC_001664.4	39	21	21	0	95.45	1	-1	TAAAAAGCTGCCAGGAGACACA	TAAAAAGCTGCCAGGATACACA	294	159378	N/A
k141_756069_1	NC_001664.4	95.455	22	1	0	162	183	135797	135776	0.000709	36.5	NC_001664.4	39	21	21	0	95.45	1	-1	CAGGATAGAAAACAAGAAAAAA	CAAGATAGAAAACAAGAAAAAA	243	159378	N/A
k141_771685_1	NC_001664.4	95.455	22	1	0	136	157	150559	150538	0.001	36.5	NC_001664.4	39	21	21	0	95.45	1	-1	GTAGCCATATATACTTTTTGTG	GTAGCCATATATAATTTTTGTG	312	159378	N/A
k141_793369_1	NC_001664.4	95.455	22	1	0	25	46	80589	80568	0.00025	36.5	NC_001664.4	39	21	21	0	95.45	1	-1	GAAAAAATAATAATGAAAAGCA	GAAAAAATAACAATGAAAAGCA	96	159378	N/A
k141_807940_2	NC_001664.4	95.455	22	1	0	109	130	25030	25009	0.000852	36.5	NC_001664.4	39	21	21	0	95.45	1	-1	CTGGTTGAGGGGAGTGTGGATG	CTGATTGAGGGGAGTGTGGATG	288	159378	N/A
k141_824364_1	NC_001664.4	95.455	22	1	0	38	59	84583	84562	0.000485	36.5	NC_001664.4	39	21	21	0	95.45	1	-1	GCAGTATTTCTTATGATGTCCA	GCAATATTTCTTATGATGTCCA	171	159378	N/A
k141_827338_1	NC_001664.4	95.455	22	1	0	279	300	22771	22750	0.001	36.5	NC_001664.4	39	21	21	0	95.45	1	-1	ACATAATGTTTTGGAAAAAAAT	ACATAATGTTTTGGGAAAAAAT	324	159378	N/A
k141_832544_1	NC_001664.4	95.455	22	1	0	90	111	107206	107185	0.00039	36.5	NC_001664.4	39	21	21	0	95.45	1	-1	CACACTTAGCAACAACTTTTTC	CACACTTAGCAACTACTTTTTC	141	159378	N/A
k141_860330_1	NC_001664.4	95.455	22	1	0	54	75	131896	131875	0.000523	36.5	NC_001664.4	39	21	21	0	95.45	1	-1	TACACAGAGACACACACAGAGA	TACACAGAGACATACACAGAGA	183	159378	N/A
k141_868210_1	NC_001664.4	95.455	22	1	0	142	163	26175	26154	0.000646	36.5	NC_001664.4	39	21	21	0	95.45	1	-1	TTATGAATGAGATGGTCTAAAG	TTATGAATGAGATGTTCTAAAG	222	159378	N/A
k141_892108_3	NC_001664.4	95.455	22	1	0	21	42	85292	85271	0.000193	36.5	NC_001664.4	39	21	21	0	95.45	1	-1	TGTTACATTTAAAAGAGAAAAA	TGTAACATTTAAAAGAGAAAAA	78	159378	N/A
k141_917146_1	NC_001664.4	95.455	22	1	0	61	82	131905	131884	0.00038	36.5	NC_001664.4	39	21	21	0	95.45	1	-1	ACAGAGACAAACACAGAGACAT	ACAGAGACATACACAGAGACAT	138	159378	N/A
k141_922237_1	NC_001664.4	95.455	22	1	0	75	96	18248	18227	0.000842	36.5	NC_001664.4	39	21	21	0	95.45	1	-1	TAAGTTTTTTGATGACTCCCAG	TAAGATTTTTGATGACTCCCAG	285	159378	N/A
k141_922854_2	NC_001664.4	95.455	22	1	0	76	97	137159	137138	0.000513	36.5	NC_001664.4	39	21	21	0	95.45	1	-1	ATAATTTATAATGTTCATATTT	ATAATTTATAATGTTCACATTT	180	159378	N/A
k141_923689_1	NC_001664.4	95.455	22	1	0	33	54	8693	8672	0.000418	36.5	NC_001664.4	39	21	21	0	95.45	1	-1	TGCTGCTGCTGTTGTTGTTGTT	TGCTGCTGCTGTGGTTGTTGTT	150	159378	N/A
k141_929192_1	NC_001664.4	95.455	22	1	0	132	153	22680	22659	0.000646	36.5	NC_001664.4	39	21	21	0	95.45	1	-1	AAACAATGTATCTGTGGCATTA	AAACAATGTACCTGTGGCATTA	222	159378	N/A
k141_955260_1	NC_001664.4	95.455	22	1	0	58	79	41890	41869	0.000618	36.5	NC_001664.4	39	21	21	0	95.45	1	-1	GCTCACGGCATTAAAAGAGATT	GCTCACGGTATTAAAAGAGATT	213	159378	N/A
k141_1007598_1	NC_001664.4	95.455	22	1	0	185	206	117797	117776	0.000766	36.5	NC_001664.4	39	21	21	0	95.45	1	-1	TCATACCCTTCACTGTTTGGAG	TCATACCCTTCTCTGTTTGGAG	261	159378	N/A
k141_1010779_1	NC_001664.4	95.455	22	1	0	91	112	123908	123887	0.000371	36.5	NC_001664.4	39	21	21	0	95.45	1	-1	AAAAAAAAAACCAGTATTAATG	AAAAAGAAAACCAGTATTAATG	135	159378	N/A
k141_1013467_2	NC_001664.4	95.455	22	1	0	34	55	131106	131085	0.000323	36.5	NC_001664.4	39	21	21	0	95.45	1	-1	GACACAGAGACAGACATAGAGA	GACACAGAGACATACATAGAGA	120	159378	N/A
k141_1016840_1	NC_001664.4	95.455	22	1	0	43	64	56799	56778	0.000466	36.5	NC_001664.4	39	21	21	0	95.45	1	-1	GAAGATCCCAACTATATGATAG	GAAGATCCCAACTATGTGATAG	165	159378	N/A
k141_1047707_1	NC_001664.4	95.455	22	1	0	42	63	130920	130899	0.000193	36.5	NC_001664.4	39	21	21	0	95.45	1	-1	ACAGCAGAGGGCGCTATTACAT	ACAGCAGAGGGCGCTATCACAT	78	159378	N/A
k141_1103390_1	NC_001664.4	95.455	22	1	0	204	225	126290	126269	0.000671	36.5	NC_001664.4	39	21	21	0	95.45	1	-1	TAAATTTGAAAACATCACAACA	TAAATTTGAAAACAACACAACA	231	159378	N/A
k141_1113160_1	NC_001664.4	95.455	22	1	0	15	36	101648	101627	0.000776	36.5	NC_001664.4	39	21	21	0	95.45	1	-1	AACTGTATTTTCAGAAATAAAA	AACTTTATTTTCAGAAATAAAA	264	159378	N/A
k141_1121270_1	NC_001664.4	95.455	22	1	0	1	22	72211	72190	0.000795	36.5	NC_001664.4	39	21	21	0	95.45	1	-1	TACATAAAAATATTTTTTACTT	TACATAAAAATATTTTTTGCTT	270	159378	N/A
k141_1124855_2	NC_001664.4	95.455	22	1	0	2	23	31091	31070	0.000241	36.5	NC_001664.4	39	21	21	0	95.45	1	-1	TGGAAAATATTACCATGACTGT	TGGAAAATATTTCCATGACTGT	93	159378	N/A
k141_1132603_1	NC_001664.4	95.455	22	1	0	103	124	54765	54744	0.000652	36.5	NC_001664.4	39	21	21	0	95.45	1	-1	GAAACATCTGTGAATAAAAAAA	GAAGCATCTGTGAATAAAAAAA	225	159378	N/A
k141_1141092_1	NC_001664.4	95.455	22	1	0	126	147	122589	122568	0.000494	36.5	NC_001664.4	39	21	21	0	95.45	1	-1	AAAAAAAAAACTGTGAAAACCT	AAGAAAAAAACTGTGAAAACCT	174	159378	N/A
k141_1153834_3	NC_001664.4	95.455	22	1	0	125	146	10866	10845	0.000456	36.5	NC_001664.4	39	21	21	0	95.45	1	-1	AAGGTGACATAGTCTTTCTGCT	AAGGTGACATAGTCGTTCTGCT	162	159378	N/A
k141_1174329_1	NC_001664.4	95.455	22	1	0	157	178	34327	34306	0.000627	36.5	NC_001664.4	39	21	21	0	95.45	1	-1	ATTATTAACAAAGAAAATTCAG	ATTATTAACAATGAAAATTCAG	216	159378	N/A
k141_1178095_1	NC_001664.4	95.455	22	1	0	12	33	61107	61086	0.000456	36.5	NC_001664.4	39	21	21	0	95.45	1	-1	ATTTGAAAAAATAATTAAGGAA	ATTTGAAAAAATAATTAATGAA	162	159378	N/A
k141_1179140_1	NC_001664.4	95.455	22	1	0	304	325	94385	94364	0.001	36.5	NC_001664.4	39	21	21	0	95.45	1	-1	ATAATAGAAAACTTACAAACCG	ATAATAGAAAACTTAAAAACCG	330	159378	N/A
k141_1191130_1	NC_001664.4	95.455	22	1	0	27	48	44042	44021	0.000231	36.5	NC_001664.4	39	21	21	0	95.45	1	-1	TTTTAACGAATATTGTTTTGAA	TTTTAACGAATAATGTTTTGAA	90	159378	N/A
k141_1200115_1	NC_001664.4	95.455	22	1	0	93	114	48738	48717	0.000513	36.5	NC_001664.4	39	21	21	0	95.45	1	-1	AGTGTTTTTTATTTCTCTCAGC	AGTGTTTTTTATTTCTTTCAGC	180	159378	N/A
k141_1217267_1	NC_001664.4	95.455	22	1	0	1	22	35277	35256	0.00039	36.5	NC_001664.4	39	21	21	0	95.45	1	-1	ATGATAGACATTTGTATTTTTA	ATGATCGACATTTGTATTTTTA	141	159378	N/A
k141_1219656_2	NC_001664.4	95.455	22	1	0	12	33	15428	15407	0.000494	36.5	NC_001664.4	39	21	21	0	95.45	1	-1	GAAATTATCCTTTTACAGAGGA	GAATTTATCCTTTTACAGAGGA	174	159378	N/A
k141_1238664_1	NC_001664.4	95.455	22	1	0	150	171	27220	27199	0.000542	36.5	NC_001664.4	39	21	21	0	95.45	1	-1	TGTGAAAAATTCCATTTCCCAC	TGTGTAAAATTCCATTTCCCAC	189	159378	N/A
k141_1281239_1	NC_001664.4	95.455	22	1	0	25	46	127927	127906	0.000542	36.5	NC_001664.4	39	21	21	0	95.45	1	-1	AGCAGGGCCTCCCGCAGAGCCT	AGCAGGGCCTCCAGCAGAGCCT	189	159378	N/A
k141_1286390_1	NC_001664.4	95.455	22	1	0	159	180	112374	112353	0.000709	36.5	NC_001664.4	39	21	21	0	95.45	1	-1	TATTAACTATAAAAACACACAT	TATTAGCTATAAAAACACACAT	243	159378	N/A
k141_1289406_1	NC_001664.4	95.455	22	1	0	52	73	137596	137575	0.000551	36.5	NC_001664.4	39	21	21	0	95.45	1	-1	TTTATAATAAAAAACCTCAAAA	TTTATTATAAAAAACCTCAAAA	192	159378	N/A
k141_1297339_1	NC_001664.4	95.455	22	1	0	89	110	24624	24603	0.000466	36.5	NC_001664.4	39	21	21	0	95.45	1	-1	ATCTATGATTTTATCATAAGAA	ATCTATGATCTTATCATAAGAA	165	159378	N/A
k141_1315456_1	NC_001664.4	95.455	22	1	0	93	114	47109	47088	0.000747	36.5	NC_001664.4	39	21	21	0	95.45	1	-1	TTTTAAAACTTCTATGTTAAAA	TTTTAAAACTTCAATGTTAAAA	255	159378	N/A
k141_1320665_1	NC_001664.4	95.455	22	1	0	60	81	19580	19559	0.000371	36.5	NC_001664.4	39	21	21	0	95.45	1	-1	TTTTAAGTCAATTTACAAATCT	TTCTAAGTCAATTTACAAATCT	135	159378	N/A
k141_1324855_1	NC_001664.4	95.455	22	1	0	70	91	132140	132119	0.000418	36.5	NC_001664.4	39	21	21	0	95.45	1	-1	ATATATATATACACATACACAT	ATATACATATACACATACACAT	150	159378	N/A
k141_1326967_1	NC_001664.4	95.455	22	1	0	70	91	134039	134018	0.00039	36.5	NC_001664.4	39	21	21	0	95.45	1	-1	AGTGAAGAAGAAGAGGATGGTG	AGTGAAGATGAAGAGGATGGTG	141	159378	N/A
k141_1336193_1	NC_001664.4	95.455	22	1	0	161	182	41509	41488	0.000766	36.5	NC_001664.4	39	21	21	0	95.45	1	-1	ATAGCTTCTCAGCCTTCTGCCT	ATAGCTTCTGAGCCTTCTGCCT	261	159378	N/A
k141_1349872_1	NC_001664.4	95.455	22	1	0	38	59	74501	74480	0.000466	36.5	NC_001664.4	39	21	21	0	95.45	1	-1	ATCTAAAAGCATTCAGAGAATT	ATCTAAAAGCATCCAGAGAATT	165	159378	N/A
k141_1361670_1	NC_001664.4	95.455	22	1	0	28	49	133795	133774	0.000184	36.5	NC_001664.4	39	21	21	0	95.45	1	-1	AATTTATTCCCAAAGAAAATTG	AATTTATTCCCAAAAAAAATTG	75	159378	N/A
k141_1374537_2	NC_001664.4	95.455	22	1	0	9	30	137927	137906	0.000342	36.5	NC_001664.4	39	21	21	0	95.45	1	-1	GAAAATATTTCCAGCCCAGGCA	GAAAATATTTCCTGCCCAGGCA	126	159378	N/A
k141_1388080_1	NC_001664.4	95.455	22	1	0	49	70	2394	2373	0.000456	36.5	NC_001664.4	39	21	21	0	95.45	1	-1	GAGGAGGAGGAGGAAGAGAAGA	GAGGAGGAGGAGGAAGAGAGGA	162	159378	N/A
k141_1390442_1	NC_001664.4	95.455	22	1	0	139	160	127056	127035	0.000618	36.5	NC_001664.4	39	21	21	0	95.45	1	-1	CAAAACCCAAAACTACAAACAT	CAAAACACAAAACTACAAACAT	213	159378	N/A
k141_1400941_1	NC_001664.4	95.455	22	1	0	90	111	13803	13782	0.000298	36.5	NC_001664.4	39	21	21	0	95.45	1	-1	GTGGCCATGGAGGCAGAGATGA	GTGGCCATGGAGGAAGAGATGA	111	159378	N/A
k141_1401250_1	NC_001664.4	95.455	22	1	0	73	94	125908	125887	0.00025	36.5	NC_001664.4	39	21	21	0	95.45	1	-1	ACTATGAGTTATCTGATGCTTC	ACTATGAGTTCTCTGATGCTTC	96	159378	N/A
k141_1418328_1	NC_001664.4	95.455	22	1	0	44	65	72523	72502	0.000174	36.5	NC_001664.4	39	21	21	0	95.45	1	-1	GTTACTTGAAAACATACATAGA	GTTACTTTAAAACATACATAGA	72	159378	N/A
k141_1421526_1	NC_001664.4	95.455	22	1	0	69	90	147596	147575	0.000241	36.5	NC_001664.4	39	21	21	0	95.45	1	-1	ATTTCTTGGTTCTGTATATTTT	ATTTCTTGGTTGTGTATATTTT	93	159378	N/A
k141_1435753_1	NC_001664.4	95.455	22	1	0	27	48	76534	76513	0.000231	36.5	NC_001664.4	39	21	21	0	95.45	1	-1	TCACAAAACAGAAGTACAAAAC	TCACAACACAGAAGTACAAAAC	90	159378	N/A
k141_1452999_1	NC_001664.4	95.455	22	1	0	77	98	26116	26095	0.000298	36.5	NC_001664.4	39	21	21	0	95.45	1	-1	GTCTGATTCAGTATCTGTTTTT	GTGTGATTCAGTATCTGTTTTT	111	159378	N/A
k141_1465040_1	NC_001664.4	95.455	22	1	0	124	145	133649	133628	0.000532	36.5	NC_001664.4	39	21	21	0	95.45	1	-1	CCCATCAAAACAGATGATGAAG	CCCATCAAAACGGATGATGAAG	186	159378	N/A
k141_1470545_1	NC_001664.4	95.455	22	1	0	43	64	146622	146601	0.000165	36.5	NC_001664.4	39	21	21	0	95.45	1	-1	CAATACACAGAAAAAATAATAA	CAATACACAGAAAAAAAAATAA	69	159378	N/A
k141_1489881_1	NC_001664.4	95.455	22	1	0	6	27	42299	42278	0.000193	36.5	NC_001664.4	39	21	21	0	95.45	1	-1	AAAAAAAAAGGAAATTTCTGAA	AAAAAGAAAGGAAATTTCTGAA	78	159378	N/A
k141_1540888_2	NC_001664.4	95.455	22	1	0	12	33	42361	42340	0.001	36.5	NC_001664.4	39	21	21	0	95.45	1	-1	GGAAGCTGTGAAGAAAAGAAAA	GGAAGCTGTGAAGAAGAGAAAA	324	159378	N/A
k141_1552506_2	NC_001664.4	95.455	22	1	0	62	83	134037	134016	0.000212	36.5	NC_001664.4	39	21	21	0	95.45	1	-1	TGAAGATGAAGATGATGGTGAC	TGAAGATGAAGAGGATGGTGAC	84	159378	N/A
k141_1577828_1	NC_001664.4	95.455	22	1	0	1	22	132143	132122	0.000222	36.5	NC_001664.4	39	21	21	0	95.45	1	-1	TACATATATATATACACATACA	TACATATACATATACACATACA	87	159378	N/A
k141_1582545_1	NC_001664.4	95.455	22	1	0	63	84	58548	58527	0.000212	36.5	NC_001664.4	39	21	21	0	95.45	1	-1	AATATTAATAATTTTGCTTTAA	AATATTAATAATTTTGATTTAA	84	159378	N/A
k141_1620676_1	NC_001664.4	95.455	22	1	0	177	198	29533	29512	0.0007	36.5	NC_001664.4	39	21	21	0	95.45	1	-1	TCTAGATTTTCAAATTTATTTG	TCTACATTTTCAAATTTATTTG	240	159378	N/A
k141_1644076_1	NC_001664.4	95.455	22	1	0	20	41	100981	100960	0.000269	36.5	NC_001664.4	39	21	21	0	95.45	1	-1	TGTTTGTAACACAGTCTGAATT	TGTTTGTAACACAGTCGGAATT	102	159378	N/A
k141_1645049_1	NC_001664.4	95.455	22	1	0	45	66	45490	45469	0.000485	36.5	NC_001664.4	39	21	21	0	95.45	1	-1	AGAGTTCATGCTGTGTGACTCC	AGAGTTCATGCTGTGTGACACC	171	159378	N/A
k141_1649846_1	NC_001664.4	95.455	22	1	0	97	118	35313	35292	0.000494	36.5	NC_001664.4	39	21	21	0	95.45	1	-1	AGGAAATGTGAATTTAATGCAA	AGGAAATCTGAATTTAATGCAA	174	159378	N/A
k141_1691482_1	NC_001664.4	95.455	22	1	0	35	56	98561	98540	0.000269	36.5	NC_001664.4	39	21	21	0	95.45	1	-1	ATTTGATCAATTATTTTAAAAA	ATTTTATCAATTATTTTAAAAA	102	159378	N/A
k141_1691950_1	NC_001664.4	95.455	22	1	0	192	213	51714	51693	0.000709	36.5	NC_001664.4	39	21	21	0	95.45	1	-1	TTTAAAAAAAGAAGAAGAAAAG	TTCAAAAAAAGAAGAAGAAAAG	243	159378	N/A
k141_1693062_1	NC_001664.4	95.455	22	1	0	42	63	123666	123645	0.000288	36.5	NC_001664.4	39	21	21	0	95.45	1	-1	ACATCCTAACAAGACAGAAAAC	ACATCCTAACAAGACAGAAGAC	108	159378	N/A
k141_1700313_1	NC_001664.4	95.455	22	1	0	161	182	99529	99508	0.000627	36.5	NC_001664.4	39	21	21	0	95.45	1	-1	ACATCTTTGAACTTTATTTCAC	ACATCTTTAAACTTTATTTCAC	216	159378	N/A
k141_1714624_1	NC_001664.4	95.455	22	1	0	72	93	131611	131590	0.001	36.5	NC_001664.4	39	21	21	0	95.45	1	-1	ACACACACATACACAGAGACAT	ACATACACATACACAGAGACAT	327	159378	N/A
k141_1718246_3	NC_001664.4	95.455	22	1	0	78	99	448	427	0.001	36.5	NC_001664.4	39	21	21	0	95.45	1	-1	GGAGGAAGAAGGTGAAGGTGAA	GGAGGAAGAAGGTGAAGTTGAA	318	159378	N/A
k141_1728480_1	NC_001664.4	95.455	22	1	0	5	26	132134	132113	0.000627	36.5	NC_001664.4	39	21	21	0	95.45	1	-1	ATATATACATACACATACATAT	ATATACACATACACATACATAT	216	159378	N/A
k141_1729166_1	NC_001664.4	95.455	22	1	0	89	110	9781	9760	0.000456	36.5	NC_001664.4	39	21	21	0	95.45	1	-1	CTTCTTGGAGTCTGGCACCTGC	CTTCTTGGAGTCTGGCATCTGC	162	159378	N/A
k141_1756431_1	NC_001664.4	95.455	22	1	0	58	79	35369	35348	0.00026	36.5	NC_001664.4	39	21	21	0	95.45	1	-1	TTAAAAGGAATATCAGGCATTG	TTAAAAGGAATAGCAGGCATTG	99	159378	N/A
k141_1771873_1	NC_001664.4	95.455	22	1	0	35	56	14750	14729	0.000418	36.5	NC_001664.4	39	21	21	0	95.45	1	-1	GTCGACTGCCCGGTACCAACAG	GTCGACTGCCCGCTACCAACAG	150	159378	N/A
k141_1812657_1	NC_001664.4	95.455	22	1	0	71	92	141102	141081	0.000662	36.5	NC_001664.4	39	21	21	0	95.45	1	-1	ATGGTCAGCAAAATAATTTGTT	ATGGTGAGCAAAATAATTTGTT	228	159378	N/A
k141_1824764_1	NC_001664.4	95.455	22	1	0	147	168	75727	75706	0.000719	36.5	NC_001664.4	39	21	21	0	95.45	1	-1	TTCTGAAATGAGTTTTGTCTTT	TTTTGAAATGAGTTTTGTCTTT	246	159378	N/A
k141_1827040_1	NC_001664.4	95.455	22	1	0	175	196	57150	57129	0.000652	36.5	NC_001664.4	39	21	21	0	95.45	1	-1	TTGTTGTTCTTTGGTGAAGAGG	TTGTTGTTCTTTGATGAAGAGG	225	159378	N/A
k141_1845088_2	NC_001664.4	95.455	22	1	0	50	71	150907	150886	0.000504	36.5	NC_001664.4	39	21	21	0	95.45	1	-1	AGAGAGAAAGAGATAAAGAGAG	AGAGAGAAAGAGATAAAAAGAG	177	159378	N/A
k141_1848017_1	NC_001664.4	95.455	22	1	0	23	44	61678	61657	0.000323	36.5	NC_001664.4	39	21	21	0	95.45	1	-1	ATAATAATAAAAACAAGACTCT	ATAATAATAAAAACAATACTCT	120	159378	N/A
k141_1852650_1	NC_001664.4	95.455	22	1	0	205	226	127078	127057	0.000662	36.5	NC_001664.4	39	21	21	0	95.45	1	-1	CAAATAAAATCTAAATTAGATT	CAAATAAAATCTAAATCAGATT	228	159378	N/A
k141_1870794_2	NC_001664.4	95.455	22	1	0	72	93	4240	4219	0.000323	36.5	NC_001664.4	39	21	21	0	95.45	1	-1	TTTTACCTATGTATTCTTTGTT	TTTTACCTATGTATTTTTTGTT	120	159378	N/A
k141_1870919_1	NC_001664.4	95.455	22	1	0	35	56	79131	79110	0.000184	36.5	NC_001664.4	39	21	21	0	95.45	1	-1	AAGTGAAGGAATTTTTAAAATA	AAATGAAGGAATTTTTAAAATA	75	159378	N/A
k141_1880294_1	NC_001664.4	95.455	22	1	0	156	177	131462	131441	0.000861	36.5	NC_001664.4	39	21	21	0	95.45	1	-1	CACATACACAGACATACGCACA	CACATACACAGACACACGCACA	291	159378	N/A
k141_1883732_1	NC_001664.4	95.455	22	1	0	155	176	149578	149557	0.000795	36.5	NC_001664.4	39	21	21	0	95.45	1	-1	CTACGCCAAAAATACAAAGTGA	CTACGCCAAAACTACAAAGTGA	270	159378	N/A
k141_1895430_1	NC_001664.4	95.455	22	1	0	35	56	126290	126269	0.000542	36.5	NC_001664.4	39	21	21	0	95.45	1	-1	TAAATTGGAAAACAACACAACA	TAAATTTGAAAACAACACAACA	189	159378	N/A
k141_1902211_1	NC_001664.4	95.455	22	1	0	28	49	133795	133774	0.000193	36.5	NC_001664.4	39	21	21	0	95.45	1	-1	AATTTATTCCCAAAGAAAATTG	AATTTATTCCCAAAAAAAATTG	78	159378	N/A
k141_1911952_1	NC_001664.4	95.455	22	1	0	25	46	88761	88740	0.000428	36.5	NC_001664.4	39	21	21	0	95.45	1	-1	GAGTCTCAAGCACAAAACCAGG	GAATCTCAAGCACAAAACCAGG	153	159378	N/A
k141_1925709_1	NC_001664.4	95.455	22	1	0	95	116	144523	144502	0.000599	36.5	NC_001664.4	39	21	21	0	95.45	1	-1	CAAAGTTTAATTTCTTTATTAC	CAAAGTTTAATTTTTTTATTAC	207	159378	N/A
k141_1935420_1	NC_001664.4	95.455	22	1	0	130	151	41493	41472	0.000823	36.5	NC_001664.4	39	21	21	0	95.45	1	-1	CTGCCAGAAAATGAAGAGAAAA	CTGCCTGAAAATGAAGAGAAAA	279	159378	N/A
k141_1953701_1	NC_001664.4	95.455	22	1	0	23	44	75004	74983	0.00039	36.5	NC_001664.4	39	21	21	0	95.45	1	-1	CAAAGAAGAGAAGCAAAGAGAA	CAAAAAAGAGAAGCAAAGAGAA	141	159378	N/A
k141_1953838_1	NC_001664.4	95.455	22	1	0	155	176	94570	94549	0.000504	36.5	NC_001664.4	39	21	21	0	95.45	1	-1	GACACAGGTATCACAAAAAATA	GACACAGGTAGCACAAAAAATA	177	159378	N/A
k141_1987007_1	NC_001664.4	95.455	22	1	0	102	123	42143	42122	0.000542	36.5	NC_001664.4	39	21	21	0	95.45	1	-1	TTCTGTTTGTGCGTCTGTTTTT	TTCTGTTTGTGGGTCTGTTTTT	189	159378	N/A
k141_1989831_1	NC_001664.4	95.455	22	1	0	39	60	24650	24629	0.00089	36.5	NC_001664.4	39	21	21	0	95.45	1	-1	AGGACTTGAATTTCATTTTCTT	AGGACTTGAATTACATTTTCTT	300	159378	N/A
k141_1992819_1	NC_001664.4	95.455	22	1	0	81	102	49083	49062	0.000342	36.5	NC_001664.4	39	21	21	0	95.45	1	-1	GCAGAATTTGTTGATGTTGTGT	GCAGAATTTGTTGATGTCGTGT	126	159378	N/A
k141_2011636_1	NC_001664.4	95.455	22	1	0	44	65	91365	91344	0.000333	36.5	NC_001664.4	39	21	21	0	95.45	1	-1	AAATAATGGAAGTGGAAGTCTC	AAATATTGGAAGTGGAAGTCTC	123	159378	N/A
k141_2040288_1	NC_001664.4	95.455	22	1	0	270	291	67852	67831	0.00088	36.5	NC_001664.4	39	21	21	0	95.45	1	-1	GAAAATATTTGCAAAAAAAAAT	GAAAATATTTGCATAAAAAAAT	297	159378	N/A
k141_2043881_1	NC_001664.4	95.455	22	1	0	21	42	51711	51690	0.000371	36.5	NC_001664.4	39	21	21	0	95.45	1	-1	AAAAAAAGAAGAAGAAAACAAA	AAAAAAAGAAGAAGAAAAGAAA	135	159378	N/A
k141_2048258_1	NC_001664.4	95.455	22	1	0	24	45	67597	67576	0.000304	36.5	NC_001664.4	39	21	21	0	95.45	1	-1	GATAAAGAACTTATGGATGTTT	GATAAAGAACTTTTGGATGTTT	114	159378	N/A
k141_2056232_1	NC_001664.4	95.455	22	1	0	148	169	4909	4888	0.000785	36.5	NC_001664.4	39	21	21	0	95.45	1	-1	GGAGGCCACGGTAGGTGGATCA	GGCGGCCACGGTAGGTGGATCA	267	159378	N/A
k141_13411_1	NC_001664.4	95.455	22	1	0	48	69	1668	1689	0.000766	36.5	NC_001664.4	39	21	21	0	95.45	1	1	AGGAGGAAGAGAGAAGGGGGAG	AGGAGGAAGAGAGAAGAGGGAG	261	159378	N/A
k141_21913_1	NC_001664.4	95.455	22	1	0	1	22	71101	71122	0.000165	36.5	NC_001664.4	39	21	21	0	95.45	1	1	GAATCTATTTTAACAAAAGTTA	GAATCTATTTTAATAAAAGTTA	69	159378	N/A
k141_40860_1	NC_001664.4	95.455	22	1	0	5	26	158899	158920	0.000719	36.5	NC_001664.4	39	21	21	0	95.45	1	1	CTGGGACCCAGGGTCGCCTGGC	CTGGGACCCACGGTCGCCTGGC	246	159378	N/A
k141_42548_1	NC_001664.4	95.455	22	1	0	109	130	79685	79706	0.000637	36.5	NC_001664.4	39	21	21	0	95.45	1	1	AAATATTTGTTCCTTGAGAGAA	AAATATTAGTTCCTTGAGAGAA	219	159378	N/A
k141_52033_1	NC_001664.4	95.455	22	1	0	10	31	48594	48615	0.000314	36.5	NC_001664.4	39	21	21	0	95.45	1	1	AAAAGAGAAGAACAAAATGAAA	AAAAGAGACGAACAAAATGAAA	117	159378	N/A
k141_76761_1	NC_001664.4	95.455	22	1	0	29	50	125054	125075	0.000409	36.5	NC_001664.4	39	21	21	0	95.45	1	1	ACACACAGAAATCAGTAGCACT	ACACACCGAAATCAGTAGCACT	147	159378	N/A
k141_82613_2	NC_001664.4	95.455	22	1	0	135	156	8646	8667	0.000747	36.5	NC_001664.4	39	21	21	0	95.45	1	1	AAAACAACAACAAGAACAACAA	AAAACAACAACAATAACAACAA	255	159378	N/A
k141_84305_1	NC_001664.4	95.455	22	1	0	16	37	8646	8667	0.000399	36.5	NC_001664.4	39	21	21	0	95.45	1	1	AAAACAACAACAATAACAAAAA	AAAACAACAACAATAACAACAA	144	159378	N/A
k141_120617_1	NC_001664.4	95.455	22	1	0	20	41	118922	118943	0.000165	36.5	NC_001664.4	39	21	21	0	95.45	1	1	TGGTAGTTGTTGATGTTAAATA	TGGTAGTTCTTGATGTTAAATA	69	159378	N/A
k141_140696_1	NC_001664.4	95.455	22	1	0	102	123	132112	132133	0.000494	36.5	NC_001664.4	39	21	21	0	95.45	1	1	TATATTTATGTGTATGTGTATA	TATATGTATGTGTATGTGTATA	174	159378	N/A
k141_143142_3	NC_001664.4	95.455	22	1	0	119	140	141070	141091	0.000589	36.5	NC_001664.4	39	21	21	0	95.45	1	1	CTTTATGGAAAAACAAATTCTT	CTTTATGGAAAAACAAATTATT	204	159378	N/A
k141_230805_1	NC_001664.4	95.455	22	1	0	65	86	119298	119319	0.000437	36.5	NC_001664.4	39	21	21	0	95.45	1	1	TTACTATTAAAAAGACTAAAGG	TTTCTATTAAAAAGACTAAAGG	156	159378	N/A
k141_241798_1	NC_001664.4	95.455	22	1	0	66	87	18989	19010	0.000681	36.5	NC_001664.4	39	21	21	0	95.45	1	1	AAACTTCCCAGAGAAAATTTTT	AAACTCCCCAGAGAAAATTTTT	234	159378	N/A
k141_244491_1	NC_001664.4	95.455	22	1	0	5	26	65114	65135	0.000279	36.5	NC_001664.4	39	21	21	0	95.45	1	1	CAAAAATTTGGTATGAAAATAA	CAAAAATTTGTTATGAAAATAA	105	159378	N/A
k141_253575_1	NC_001664.4	95.455	22	1	0	20	41	42744	42765	0.000136	36.5	NC_001664.4	39	21	21	0	95.45	1	1	CCATTAAAATGCTAAAAATTGA	CCATTAAAATGCTAAAAAATGA	60	159378	N/A
k141_269417_1	NC_001664.4	95.455	22	1	0	6	27	8657	8678	0.00038	36.5	NC_001664.4	39	21	21	0	95.45	1	1	AATAACAACAACAATAACATCA	AATAACAACAACAATAACAACA	138	159378	N/A
k141_287186_1	NC_001664.4	95.455	22	1	0	109	130	110267	110288	0.000833	36.5	NC_001664.4	39	21	21	0	95.45	1	1	GACATCTTAAAAATAATGCAAT	GACATCTTACAAATAATGCAAT	282	159378	N/A
k141_305396_1	NC_001664.4	95.455	22	1	0	192	213	132467	132488	0.000757	36.5	NC_001664.4	39	21	21	0	95.45	1	1	AAAATGGATTTGTTATTTTAGA	AAAATGGATTTGGTATTTTAGA	258	159378	N/A
k141_312456_1	NC_001664.4	95.455	22	1	0	128	149	24414	24435	0.000637	36.5	NC_001664.4	39	21	21	0	95.45	1	1	AAAAAGAAGCAATCATGATGAA	AAAAAGAAGCAATGATGATGAA	219	159378	N/A
k141_314669_1	NC_001664.4	95.455	22	1	0	15	36	46491	46512	0.000193	36.5	NC_001664.4	39	21	21	0	95.45	1	1	AAGTAAATTACTGGCAATAGTT	AAGTAAATTTCTGGCAATAGTT	78	159378	N/A
k141_318133_1	NC_001664.4	95.455	22	1	0	167	188	94730	94751	0.00058	36.5	NC_001664.4	39	21	21	0	95.45	1	1	TTTTTATGTTAGAATTGCTTAA	TTTTTATGTTAGAATTGCATAA	201	159378	N/A
k141_399573_1	NC_001664.4	95.455	22	1	0	190	211	4619	4640	0.000719	36.5	NC_001664.4	39	21	21	0	95.45	1	1	AAAAATAATATAAATATAGTGA	AAAAATAACATAAATATAGTGA	246	159378	N/A
k141_408789_1	NC_001664.4	95.455	22	1	0	93	114	130472	130493	0.00069	36.5	NC_001664.4	39	21	21	0	95.45	1	1	ATTTATTTCTAAATATTTGCAT	ATTTATTTTTAAATATTTGCAT	237	159378	N/A
k141_446870_3	NC_001664.4	95.455	22	1	0	44	65	46400	46421	0.000466	36.5	NC_001664.4	39	21	21	0	95.45	1	1	CTTGCCAAGAAAACAATCTGGA	CTTGTCAAGAAAACAATCTGGA	165	159378	N/A
k141_455916_1	NC_001664.4	95.455	22	1	0	171	192	89484	89505	0.000652	36.5	NC_001664.4	39	21	21	0	95.45	1	1	CAATGCATACCAATCTGATGTT	CAATGCATAGCAATCTGATGTT	225	159378	N/A
k141_469501_1	NC_001664.4	95.455	22	1	0	74	95	29506	29527	0.00069	36.5	NC_001664.4	39	21	21	0	95.45	1	1	ACAAAACAAATAAATTTAAAAA	ACAAAACAAATAAATTTGAAAA	237	159378	N/A
k141_494091_1	NC_001664.4	95.455	22	1	0	18	39	130514	130535	0.000542	36.5	NC_001664.4	39	21	21	0	95.45	1	1	TTCTTTTAATATTAAAAATTTA	TTGTTTTAATATTAAAAATTTA	189	159378	N/A
k141_502394_1	NC_001664.4	95.455	22	1	0	8	29	32354	32375	0.000352	36.5	NC_001664.4	39	21	21	0	95.45	1	1	TTGAAATAAGCATGCCACAAAG	TTGAAATAAGCATGCGACAAAG	129	159378	N/A
k141_515576_2	NC_001664.4	95.455	22	1	0	75	96	9842	9863	0.000504	36.5	NC_001664.4	39	21	21	0	95.45	1	1	ATTAAAAATGGAAGACAAAAAT	ATTAAAAATGGAAAACAAAAAT	177	159378	N/A
k141_538081_1	NC_001664.4	95.455	22	1	0	154	175	106826	106847	0.00058	36.5	NC_001664.4	39	21	21	0	95.45	1	1	TTGAGGAGAAGAACAGAGGAAG	TTCAGGAGAAGAACAGAGGAAG	201	159378	N/A
k141_542257_1	NC_001664.4	95.455	22	1	0	100	121	64185	64206	0.000437	36.5	NC_001664.4	39	21	21	0	95.45	1	1	AAACCTTTAAACATTCAAGGTC	AAAACTTTAAACATTCAAGGTC	156	159378	N/A
k141_553925_1	NC_001664.4	95.455	22	1	0	70	91	73639	73660	0.000447	36.5	NC_001664.4	39	21	21	0	95.45	1	1	ACTTATAAAGATTTTGGAGTTT	ACGTATAAAGATTTTGGAGTTT	159	159378	N/A
k141_563820_2	NC_001664.4	95.455	22	1	0	107	128	18189	18210	0.000361	36.5	NC_001664.4	39	21	21	0	95.45	1	1	GAGATATACAAATTTTAAAACA	GAGATATACAGATTTTAAAACA	132	159378	N/A
k141_571395_1	NC_001664.4	95.455	22	1	0	134	155	61663	61684	0.000589	36.5	NC_001664.4	39	21	21	0	95.45	1	1	TTGATTTTATTATTATCCTCAT	TTGTTTTTATTATTATCCTCAT	204	159378	N/A
k141_592021_1	NC_001664.4	95.455	22	1	0	51	72	78698	78719	0.00058	36.5	NC_001664.4	39	21	21	0	95.45	1	1	AACTATTTTTAGAAAAGAATTT	AACTGTTTTTAGAAAAGAATTT	201	159378	N/A
k141_593819_2	NC_001664.4	95.455	22	1	0	123	144	123994	124015	0.000662	36.5	NC_001664.4	39	21	21	0	95.45	1	1	CATAATCATCCCAATAGATATA	CATAATCATCCCAATAAATATA	228	159378	N/A
k141_597534_1	NC_001664.4	95.455	22	1	0	22	43	132138	132159	0.000447	36.5	NC_001664.4	39	21	21	0	95.45	1	1	TATGTTTGTGTATGTGTATGTG	TATGTATGTGTATGTGTATGTG	159	159378	N/A
k141_600204_1	NC_001664.4	95.455	22	1	0	61	82	76728	76749	0.000222	36.5	NC_001664.4	39	21	21	0	95.45	1	1	GGGTTGAGTTTGTTGTTGCTGT	GGGTTGCGTTTGTTGTTGCTGT	87	159378	N/A
k141_600522_1	NC_001664.4	95.455	22	1	0	218	239	23048	23069	0.000738	36.5	NC_001664.4	39	21	21	0	95.45	1	1	AGATGCTGAAATCATTTCAAGA	AGACGCTGAAATCATTTCAAGA	252	159378	N/A
k141_615268_1	NC_001664.4	95.455	22	1	0	260	281	30937	30958	0.000861	36.5	NC_001664.4	39	21	21	0	95.45	1	1	TTAAATTTATAAGAAAAAAACA	TTAAATTTATACGAAAAAAACA	291	159378	N/A
k141_617617_2	NC_001664.4	95.455	22	1	0	48	69	32248	32269	0.000513	36.5	NC_001664.4	39	21	21	0	95.45	1	1	AAGCAAAAACTATATGATTATC	AAGCAAAAACTATATCATTATC	180	159378	N/A
k141_672436_1	NC_001664.4	95.455	22	1	0	92	113	68488	68509	0.000532	36.5	NC_001664.4	39	21	21	0	95.45	1	1	TATTATTTGATTACACATGTAA	TATTATTAGATTACACATGTAA	186	159378	N/A
k141_677978_1	NC_001664.4	95.455	22	1	0	70	91	126651	126672	0.000523	36.5	NC_001664.4	39	21	21	0	95.45	1	1	AATTTTTCTGATACTATTCTTT	AATTTTTCTGATACTTTTCTTT	183	159378	N/A
k141_682651_1	NC_001664.4	95.455	22	1	0	44	65	37561	37582	0.000361	36.5	NC_001664.4	39	21	21	0	95.45	1	1	TTAAAATCATTCTCAATCTCAT	TTAAAATCATTCTCAACCTCAT	132	159378	N/A
k141_689123_1	NC_001664.4	95.455	22	1	0	82	103	40822	40843	0.000323	36.5	NC_001664.4	39	21	21	0	95.45	1	1	CCCAAATTTGTCATAAAGGAAA	CCCAAATTTGTCATACAGGAAA	120	159378	N/A
k141_695363_1	NC_001664.4	95.455	22	1	0	176	197	82561	82582	0.000646	36.5	NC_001664.4	39	21	21	0	95.45	1	1	CGGATGGGGTTGTGGATATAAA	CGGATGGGGTTTTGGATATAAA	222	159378	N/A
k141_705725_1	NC_001664.4	95.455	22	1	0	91	112	119303	119324	0.000304	36.5	NC_001664.4	39	21	21	0	95.45	1	1	ATGAAAAAGACTAAAGGGATTT	ATTAAAAAGACTAAAGGGATTT	114	159378	N/A
k141_774074_1	NC_001664.4	95.455	22	1	0	122	143	126006	126027	0.001	36.5	NC_001664.4	39	21	21	0	95.45	1	1	TACTGTTTTATTCTTTTTTAAA	TACTGTTTTATTTTTTTTTAAA	318	159378	N/A
k141_779942_2	NC_001664.4	95.455	22	1	0	37	58	130510	130531	0.000314	36.5	NC_001664.4	39	21	21	0	95.45	1	1	AAATTTGTTTTAATATTAAAAA	AAAATTGTTTTAATATTAAAAA	117	159378	N/A
k141_785323_2	NC_001664.4	95.455	22	1	0	100	121	14197	14218	0.000776	36.5	NC_001664.4	39	21	21	0	95.45	1	1	GAGCATAAAGTGTTCCATAAGA	GAGCATAAAGTGTTCGATAAGA	264	159378	N/A
k141_792815_1	NC_001664.4	95.455	22	1	0	100	121	125023	125044	0.000428	36.5	NC_001664.4	39	21	21	0	95.45	1	1	TATATAAATTTTAACTTTAAAA	TATATAAATTTTAACTTTTAAA	153	159378	N/A
k141_794791_2	NC_001664.4	95.455	22	1	0	94	115	129939	129960	0.000652	36.5	NC_001664.4	39	21	21	0	95.45	1	1	GATGTGAATTGTCTGTGGGTCT	GATGTGCATTGTCTGTGGGTCT	225	159378	N/A
k141_813657_1	NC_001664.4	95.455	22	1	0	259	280	132133	132154	0.000833	36.5	NC_001664.4	39	21	21	0	95.45	1	1	ATGTATATGTGTGTGTATGTGT	ATGTATATGTATGTGTATGTGT	282	159378	N/A
k141_818105_2	NC_001664.4	95.455	22	1	0	149	170	40057	40078	0.000504	36.5	NC_001664.4	39	21	21	0	95.45	1	1	AATACATTAAACATAAAAAATT	AATTCATTAAACATAAAAAATT	177	159378	N/A
k141_824945_1	NC_001664.4	95.455	22	1	0	55	76	146604	146625	0.000437	36.5	NC_001664.4	39	21	21	0	95.45	1	1	TTTCTTTTTCTGTGTATTGTAA	TTTTTTTTTCTGTGTATTGTAA	156	159378	N/A
k141_836178_1	NC_001664.4	95.455	22	1	0	40	61	48724	48745	0.000504	36.5	NC_001664.4	39	21	21	0	95.45	1	1	GAAATAAAAAACACACAATTCA	GAAATAAAAAACACTCAATTCA	177	159378	N/A
k141_889607_1	NC_001664.4	95.455	22	1	0	114	135	105812	105833	0.000871	36.5	NC_001664.4	39	21	21	0	95.45	1	1	CTTAGTGAGGAAATGCAGCAGT	CTTATTGAGGAAATGCAGCAGT	294	159378	N/A
k141_898933_4	NC_001664.4	95.455	22	1	0	54	75	104084	104105	0.001	36.5	NC_001664.4	39	21	21	0	95.45	1	1	ATATGGAAACACTTTCTCCGCC	ATATGGAAACACTTTCTTCGCC	321	159378	N/A
k141_902475_1	NC_001664.4	95.455	22	1	0	32	53	101629	101650	0.00039	36.5	NC_001664.4	39	21	21	0	95.45	1	1	TTATATCTGAAAATAAAGTTAA	TTATTTCTGAAAATAAAGTTAA	141	159378	N/A
k141_921045_1	NC_001664.4	95.455	22	1	0	21	42	130497	130518	0.00057	36.5	NC_001664.4	39	21	21	0	95.45	1	1	ATTATATTTTAATAAAATTGTT	ATTATATTATAATAAAATTGTT	198	159378	N/A
k141_932760_1	NC_001664.4	95.455	22	1	0	26	47	15324	15345	0.000551	36.5	NC_001664.4	39	21	21	0	95.45	1	1	GGAAAAGTCAAAGTCCTCGAAA	GGAAAAGTCAAAGTCCTGGAAA	192	159378	N/A
k141_971604_1	NC_001664.4	95.455	22	1	0	109	130	119066	119087	0.000551	36.5	NC_001664.4	39	21	21	0	95.45	1	1	AGAAAAAATAAGCAAGCATATT	AGAGAAAATAAGCAAGCATATT	192	159378	N/A
k141_983610_1	NC_001664.4	95.455	22	1	0	83	104	36297	36318	0.000652	36.5	NC_001664.4	39	21	21	0	95.45	1	1	CTGAATCAAATGTCTACTTGAA	CTGAATCAAATGTCTACTAGAA	225	159378	N/A
k141_1029081_1	NC_001664.4	95.455	22	1	0	87	108	142818	142839	0.000523	36.5	NC_001664.4	39	21	21	0	95.45	1	1	ATTCCTGGGATTTCTGCCTCCC	ATTCCAGGGATTTCTGCCTCCC	183	159378	N/A
k141_1058300_1	NC_001664.4	95.455	22	1	0	93	114	96786	96807	0.000456	36.5	NC_001664.4	39	21	21	0	95.45	1	1	TTGTTGTACATTTACTATGTGC	TTGTCGTACATTTACTATGTGC	162	159378	N/A
k141_1067704_1	NC_001664.4	95.455	22	1	0	108	129	59829	59850	0.000747	36.5	NC_001664.4	39	21	21	0	95.45	1	1	AGCCATACCCTCCTCCTTGTCC	AGCCATACCCTCCTCCTTTTCC	255	159378	N/A
k141_1106111_1	NC_001664.4	95.455	22	1	0	58	79	147644	147665	0.000637	36.5	NC_001664.4	39	21	21	0	95.45	1	1	TTTTATCTTCATTTAAATAGAA	TTTTATCTTCATTTAAATATAA	219	159378	N/A
k141_1108716_1	NC_001664.4	95.455	22	1	0	78	99	103875	103896	0.000314	36.5	NC_001664.4	39	21	21	0	95.45	1	1	ATATAAAAGAAACTCTTACAAC	ATATAAAAGAAACTCTTATAAC	117	159378	N/A
k141_1123208_1	NC_001664.4	95.455	22	1	0	183	204	59367	59388	0.000637	36.5	NC_001664.4	39	21	21	0	95.45	1	1	CTACAGCATCATATATGTAAAA	CTACAGCATCATATATGTGAAA	219	159378	N/A
k141_1138496_1	NC_001664.4	95.455	22	1	0	129	150	20619	20640	0.000747	36.5	NC_001664.4	39	21	21	0	95.45	1	1	AACTATCAAAACTTCTGGAATT	AACTATCCAAACTTCTGGAATT	255	159378	N/A
k141_1150259_1	NC_001664.4	95.455	22	1	0	86	107	149861	149882	0.000418	36.5	NC_001664.4	39	21	21	0	95.45	1	1	TTATGTATGATCTCAGTAGATT	TTATTTATGATCTCAGTAGATT	150	159378	N/A
k141_1159016_1	NC_001664.4	95.455	22	1	0	75	96	131784	131805	0.000279	36.5	NC_001664.4	39	21	21	0	95.45	1	1	GTGTTTGTGTATGTGTATGTGT	GTGTATGTGTATGTGTATGTGT	105	159378	N/A
k141_1172435_2	NC_001664.4	95.455	22	1	0	86	107	57052	57073	0.000662	36.5	NC_001664.4	39	21	21	0	95.45	1	1	ATGAATACCCACAGCCACTCCT	ATGAATACCCACAGGCACTCCT	228	159378	N/A
k141_1188592_1	NC_001664.4	95.455	22	1	0	51	72	84810	84831	0.000342	36.5	NC_001664.4	39	21	21	0	95.45	1	1	GATAGGTTTTAATGCATTAGTG	GATAGGTTTTCATGCATTAGTG	126	159378	N/A
k141_1192864_1	NC_001664.4	95.455	22	1	0	56	77	130510	130531	0.00089	36.5	NC_001664.4	39	21	21	0	95.45	1	1	AAAATTGTTTTAATCTTAAAAA	AAAATTGTTTTAATATTAAAAA	300	159378	N/A
k141_1195745_1	NC_001664.4	95.455	22	1	0	44	65	51690	51711	0.000333	36.5	NC_001664.4	39	21	21	0	95.45	1	1	TTCCTTTTCTTCTTCTTTTTTT	TTTCTTTTCTTCTTCTTTTTTT	123	159378	N/A
k141_1213495_1	NC_001664.4	95.455	22	1	0	107	128	83180	83201	0.000494	36.5	NC_001664.4	39	21	21	0	95.45	1	1	TATTTACATATACAGAAAAAAT	TATTTACATATACAGCAAAAAT	174	159378	N/A
k141_1223558_1	NC_001664.4	95.455	22	1	0	83	104	61178	61199	0.000418	36.5	NC_001664.4	39	21	21	0	95.45	1	1	TCAACTCATTAGAGATAAAGTG	TCAACTCCTTAGAGATAAAGTG	150	159378	N/A
k141_1252466_1	NC_001664.4	95.455	22	1	0	264	285	2372	2393	0.001	36.5	NC_001664.4	39	21	21	0	95.45	1	1	TTCCTCTCTGCCTCCTCCTCCT	TTCCTCTCTTCCTCCTCCTCCT	309	159378	N/A
k141_1255109_1	NC_001664.4	95.455	22	1	0	69	90	51690	51711	0.000298	36.5	NC_001664.4	39	21	21	0	95.45	1	1	TTTCTTTTCTTCTTTTTTTTTT	TTTCTTTTCTTCTTCTTTTTTT	111	159378	N/A
k141_1276378_1	NC_001664.4	95.455	22	1	0	50	71	75731	75752	0.000681	36.5	NC_001664.4	39	21	21	0	95.45	1	1	AGTTTTTATTCAAGACTGAAGA	AGTTTTTATTGAAGACTGAAGA	234	159378	N/A
k141_1280642_2	NC_001664.4	95.455	22	1	0	95	116	137299	137320	0.00038	36.5	NC_001664.4	39	21	21	0	95.45	1	1	ATAAGAAAGAATGTCTATGATG	ATAAGAAAGAATGTCTGTGATG	138	159378	N/A
k141_1283911_1	NC_001664.4	95.455	22	1	0	69	90	115257	115278	0.00058	36.5	NC_001664.4	39	21	21	0	95.45	1	1	TCAGGAAGACGCTTGGAGGGGC	TCAGAAAGACGCTTGGAGGGGC	201	159378	N/A
k141_1288846_1	NC_001664.4	95.455	22	1	0	42	63	47920	47941	0.000241	36.5	NC_001664.4	39	21	21	0	95.45	1	1	ACTGAAGAGAAAAACTGGAGAC	ACTGAAGAGAAAAACTGGATAC	93	159378	N/A
k141_1300415_1	NC_001664.4	95.455	22	1	0	20	41	131620	131641	0.000747	36.5	NC_001664.4	39	21	21	0	95.45	1	1	CTGTGTATGTGTTTGTCTCTGT	CTGTGTATGTGTATGTCTCTGT	255	159378	N/A
k141_1308218_2	NC_001664.4	95.455	22	1	0	54	75	8653	8674	0.000542	36.5	NC_001664.4	39	21	21	0	95.45	1	1	CAACAATAACAACAACAAAAAC	CAACAATAACAACAACAATAAC	189	159378	N/A
k141_1334789_1	NC_001664.4	95.455	22	1	0	106	127	101421	101442	0.000646	36.5	NC_001664.4	39	21	21	0	95.45	1	1	TATTATGTATCCAAAAATAAAA	TATTATGTATCCCAAAATAAAA	222	159378	N/A
k141_1343225_1	NC_001664.4	95.455	22	1	0	132	153	127122	127143	0.000513	36.5	NC_001664.4	39	21	21	0	95.45	1	1	GATTTGGAATATGATAAAGAAG	GATTTGGAACATGATAAAGAAG	180	159378	N/A
k141_1367045_1	NC_001664.4	95.455	22	1	0	48	69	4885	4906	0.000352	36.5	NC_001664.4	39	21	21	0	95.45	1	1	AAGTGATCCACCTACCGTGGCC	AACTGATCCACCTACCGTGGCC	129	159378	N/A
k141_1367926_1	NC_001664.4	95.455	22	1	0	35	56	127144	127165	0.000241	36.5	NC_001664.4	39	21	21	0	95.45	1	1	CTGATGATGAAGATGATGATGA	CTGATGATGATGATGATGATGA	93	159378	N/A
k141_1379907_1	NC_001664.4	95.455	22	1	0	35	56	132293	132314	0.000513	36.5	NC_001664.4	39	21	21	0	95.45	1	1	ATGTGTATGTGTATGTGCATAA	ATGTGTATGTGTATGTGTATAA	180	159378	N/A
k141_1380931_1	NC_001664.4	95.455	22	1	0	34	55	56945	56966	0.000342	36.5	NC_001664.4	39	21	21	0	95.45	1	1	TATGCAGCCATTTATTTGGAAA	TATGCAGCCATTTCTTTGGAAA	126	159378	N/A
k141_1387121_1	NC_001664.4	95.455	22	1	0	77	98	58583	58604	0.000323	36.5	NC_001664.4	39	21	21	0	95.45	1	1	AAAAATATGAAAAAATCCAAAA	AAAAATATGAAAAAACCCAAAA	120	159378	N/A
k141_1388337_1	NC_001664.4	95.455	22	1	0	85	106	73612	73633	0.000447	36.5	NC_001664.4	39	21	21	0	95.45	1	1	GAAGAGCTGACCTTTTTTCTGG	GAAGAGCTGACGTTTTTTCTGG	159	159378	N/A
k141_1429791_2	NC_001664.4	95.455	22	1	0	44	65	121870	121891	0.000241	36.5	NC_001664.4	39	21	21	0	95.45	1	1	TCAGAAAGTTCCAATTGATTGG	TCAGAATGTTCCAATTGATTGG	93	159378	N/A
k141_1430097_1	NC_001664.4	95.455	22	1	0	35	56	41443	41464	0.000203	36.5	NC_001664.4	39	21	21	0	95.45	1	1	TAGCCATAATCTCTATTAATAC	TAGCCATAATCTTTATTAATAC	81	159378	N/A
k141_1454871_3	NC_001664.4	95.455	22	1	0	29	50	68843	68864	0.00025	36.5	NC_001664.4	39	21	21	0	95.45	1	1	TATTTTTAGTCGAGATGAGGTT	TATTTTTAGTCGCGATGAGGTT	96	159378	N/A
k141_1492096_1	NC_001664.4	95.455	22	1	0	88	109	48950	48971	0.000298	36.5	NC_001664.4	39	21	21	0	95.45	1	1	AAGACTTTATTTCTGATTCCTT	AAGACTTTATTTCTGATCCCTT	111	159378	N/A
k141_1492895_2	NC_001664.4	95.455	22	1	0	48	69	1668	1689	0.000193	36.5	NC_001664.4	39	21	21	0	95.45	1	1	AGGAGGAAGAGAGAAGGGGGAG	AGGAGGAAGAGAGAAGAGGGAG	78	159378	N/A
k141_1495283_1	NC_001664.4	95.455	22	1	0	69	90	132100	132121	0.000298	36.5	NC_001664.4	39	21	21	0	95.45	1	1	TATGTGTATGTGTGTATGTATG	TATGTGTATGTGTATATGTATG	111	159378	N/A
k141_1497015_1	NC_001664.4	95.455	22	1	0	52	73	55828	55849	0.000589	36.5	NC_001664.4	39	21	21	0	95.45	1	1	CCAGATCACAGAGAAAAAACAA	CCTGATCACAGAGAAAAAACAA	204	159378	N/A
k141_1523100_1	NC_001664.4	95.455	22	1	0	48	69	62955	62976	0.000747	36.5	NC_001664.4	39	21	21	0	95.45	1	1	CCAAGACTTCCTGTTGAAGATT	CCAAGACTTCCTGCTGAAGATT	255	159378	N/A
k141_1525734_2	NC_001664.4	95.455	22	1	0	129	150	65031	65052	0.000738	36.5	NC_001664.4	39	21	21	0	95.45	1	1	GGGAACAACACAGGATTCTGCG	GGAAACAACACAGGATTCTGCG	252	159378	N/A
k141_1572815_1	NC_001664.4	95.455	22	1	0	33	54	110425	110446	0.000241	36.5	NC_001664.4	39	21	21	0	95.45	1	1	TTTTTTTAAATGTGCATTTAAT	TTTCTTTAAATGTGCATTTAAT	93	159378	N/A
k141_1581090_1	NC_001664.4	95.455	22	1	0	27	48	37644	37665	0.000304	36.5	NC_001664.4	39	21	21	0	95.45	1	1	ATTAAAGACAGAAATACAATCT	ATTAAAGACAGAAACACAATCT	114	159378	N/A
k141_1614686_1	NC_001664.4	95.455	22	1	0	44	65	51102	51123	0.000184	36.5	NC_001664.4	39	21	21	0	95.45	1	1	CCATCTCTACCCAAAAAAAACA	CCATCTCTACCCAAAAACAACA	75	159378	N/A
k141_1619723_1	NC_001664.4	95.455	22	1	0	93	114	137544	137565	0.000333	36.5	NC_001664.4	39	21	21	0	95.45	1	1	TTTACAAAAACAGGAAGTTGTG	TTTACAAAAACAGGAATTTGTG	123	159378	N/A
k141_1681344_2	NC_001664.4	95.455	22	1	0	90	111	58262	58283	0.000399	36.5	NC_001664.4	39	21	21	0	95.45	1	1	TTGTAGGATAACTGCTCCTTTT	TTGTACGATAACTGCTCCTTTT	144	159378	N/A
k141_1777616_1	NC_001664.4	95.455	22	1	0	88	109	132120	132141	0.000323	36.5	NC_001664.4	39	21	21	0	95.45	1	1	TGTGTATGTATATATGTATATG	TGTGTATGTGTATATGTATATG	120	159378	N/A
k141_1792960_2	NC_001664.4	95.455	22	1	0	122	143	4671	4692	0.00058	36.5	NC_001664.4	39	21	21	0	95.45	1	1	AAGAACAGGCAAAACAAAAAAC	AAGAACAGGCAAAAAAAAAAAC	201	159378	N/A
k141_1807803_1	NC_001664.4	95.455	22	1	0	12	33	27315	27336	0.000399	36.5	NC_001664.4	39	21	21	0	95.45	1	1	AAATGCAATTTTTATATCGTTT	AACTGCAATTTTTATATCGTTT	144	159378	N/A
k141_1807991_1	NC_001664.4	95.455	22	1	0	18	39	7987	8008	0.000155	36.5	NC_001664.4	39	21	21	0	95.45	1	1	TAACCCTAACCCTAGCCCTAAC	TAACCCTAACCCTAACCCTAAC	66	159378	N/A
k141_1813318_1	NC_001664.4	95.455	22	1	0	43	64	137532	137553	0.00039	36.5	NC_001664.4	39	21	21	0	95.45	1	1	GTTTTGTTATATTTTGCAAAAA	GTTTTGTTATATTTTACAAAAA	141	159378	N/A
k141_1823322_1	NC_001664.4	95.455	22	1	0	47	68	148577	148598	0.000504	36.5	NC_001664.4	39	21	21	0	95.45	1	1	AAAAAAATGAGAAAATGAGCTT	AAAAAAAAGAGAAAATGAGCTT	177	159378	N/A
k141_1846981_1	NC_001664.4	95.455	22	1	0	252	273	147104	147125	0.00088	36.5	NC_001664.4	39	21	21	0	95.45	1	1	AAATAAACAGAGTAAAAATAAA	AAATAAACACAGTAAAAATAAA	297	159378	N/A
k141_1863299_1	NC_001664.4	95.455	22	1	0	157	178	98542	98563	0.000618	36.5	NC_001664.4	39	21	21	0	95.45	1	1	TTTAAAATAATTGAAAAAATAA	TTTAAAATAATTGATAAAATAA	213	159378	N/A
k141_1869754_1	NC_001664.4	95.455	22	1	0	113	134	130471	130492	0.000542	36.5	NC_001664.4	39	21	21	0	95.45	1	1	AATTTCTTTTTAAATATTTGCA	AATTTATTTTTAAATATTTGCA	189	159378	N/A
k141_1871536_1	NC_001664.4	95.455	22	1	0	109	130	29431	29452	0.000456	36.5	NC_001664.4	39	21	21	0	95.45	1	1	TTCTTCATAAGATTTAGTATTT	TTCTTCATAACATTTAGTATTT	162	159378	N/A
k141_1873974_1	NC_001664.4	95.455	22	1	0	36	57	37586	37607	0.000155	36.5	NC_001664.4	39	21	21	0	95.45	1	1	GGAAAATATCAAGCATATCATG	GGAAAATATCAAGCAGATCATG	66	159378	N/A
k141_1876573_1	NC_001664.4	95.455	22	1	0	46	67	123710	123731	0.000842	36.5	NC_001664.4	39	21	21	0	95.45	1	1	CAGAGCCTTTTAGGAAACTTTT	CAGAGCCTTTTAGAAAACTTTT	285	159378	N/A
k141_1876928_1	NC_001664.4	95.455	22	1	0	81	102	104987	105008	0.000861	36.5	NC_001664.4	39	21	21	0	95.45	1	1	AAAATCTTCAACTTGTGGCAAT	AAAATCTTCAACTTGTGCCAAT	291	159378	N/A
k141_1895188_2	NC_001664.4	95.455	22	1	0	63	84	65515	65536	0.000662	36.5	NC_001664.4	39	21	21	0	95.45	1	1	TCTTAGTTTTCACATATTTACC	TCGTAGTTTTCACATATTTACC	228	159378	N/A
k141_1907913_1	NC_001664.4	95.455	22	1	0	70	91	28389	28410	0.000757	36.5	NC_001664.4	39	21	21	0	95.45	1	1	CTATATGTAATTAATTTTTTTT	CTATATGTAATTAATATTTTTT	258	159378	N/A
k141_1977198_1	NC_001664.4	95.455	22	1	0	144	165	131622	131643	0.000504	36.5	NC_001664.4	39	21	21	0	95.45	1	1	GTGTATGTGTATGTGTCTGTGT	GTGTATGTGTATGTCTCTGTGT	177	159378	N/A
k141_1989272_1	NC_001664.4	95.455	22	1	0	139	160	34379	34400	0.000561	36.5	NC_001664.4	39	21	21	0	95.45	1	1	ACAACCCTGAGGCACCTTAATC	ACAACCCTGAGGCACCATAATC	195	159378	N/A
k141_2019325_1	NC_001664.4	95.455	22	1	0	48	69	21131	21152	0.000785	36.5	NC_001664.4	39	21	21	0	95.45	1	1	TCTTGCAAATTATTTTATATCT	TCTTGCAAATTATTTTCTATCT	267	159378	N/A
k141_2024876_1	NC_001664.4	95.455	22	1	0	38	59	121065	121086	0.000212	36.5	NC_001664.4	39	21	21	0	95.45	1	1	TTACAGCCCTGTATTTCTATTG	TTACCGCCCTGTATTTCTATTG	84	159378	N/A
k141_2030187_1	NC_001664.4	95.455	22	1	0	167	188	8652	8673	0.00069	36.5	NC_001664.4	39	21	21	0	95.45	1	1	ACAACAAAAACAACAACAATAA	ACAACAATAACAACAACAATAA	237	159378	N/A
k141_2040925_1	NC_001664.4	95.455	22	1	0	2	23	67925	67946	0.000298	36.5	NC_001664.4	39	21	21	0	95.45	1	1	ATTATATATATATTTTTTTAAT	ATTATATATATATTATTTTAAT	111	159378	N/A
k141_17646_1	NC_001664.4	95.238	21	1	0	52	72	127166	127146	0.000774	34.6	NC_001664.4	37	20	20	0	95.24	1	-1	ATCATCATCATCGTCATCATC	ATCATCATCATCATCATCATC	87	159378	N/A
k141_62117_1	NC_001664.4	95.238	21	1	0	24	44	63588	63568	0.00084	34.6	NC_001664.4	37	20	20	0	95.24	1	-1	AATATTGAGAAAAACATTGAG	AATATTGAAAAAAACATTGAG	93	159378	N/A
k141_82596_1	NC_001664.4	95.238	21	1	0	3	23	61679	61659	0.000608	34.6	NC_001664.4	37	20	20	0	95.24	1	-1	GATAATAATAAAAACAAAACT	GATAATAATAAAAACAATACT	72	159378	N/A
k141_115254_1	NC_001664.4	95.238	21	1	0	67	87	93553	93533	0.001	34.6	NC_001664.4	37	20	20	0	95.24	1	-1	CATATGGAAAACACATTTAAA	CATCTGGAAAACACATTTAAA	105	159378	N/A
k141_149168_1	NC_001664.4	95.238	21	1	0	39	59	71538	71518	0.001	34.6	NC_001664.4	37	20	20	0	95.24	1	-1	AGACATGGACAGAGGGAAAAT	AGACATGGACAAAGGGAAAAT	105	159378	N/A
k141_161301_1	NC_001664.4	95.238	21	1	0	24	44	129242	129222	0.000542	34.6	NC_001664.4	37	20	20	0	95.24	1	-1	CAAAATGGCTATTATTAAAAA	CAAAATGGATATTATTAAAAA	66	159378	N/A
k141_164845_1	NC_001664.4	95.238	21	1	0	24	44	10307	10287	0.000807	34.6	NC_001664.4	37	20	20	0	95.24	1	-1	GGCGCTTCTTCCTACATGTCA	GGCGCTTCTTCCTACCTGTCA	90	159378	N/A
k141_225406_1	NC_001664.4	95.238	21	1	0	7	27	4544	4524	0.000707	34.6	NC_001664.4	37	20	20	0	95.24	1	-1	AAACAAGAAACAGACAAAACA	AAACAAGAAACAGGCAAAACA	81	159378	N/A
k141_278315_1	NC_001664.4	95.238	21	1	0	7	27	132140	132120	0.000873	34.6	NC_001664.4	37	20	20	0	95.24	1	-1	ATATACATACACACATACACA	ATATACATATACACATACACA	96	159378	N/A
k141_302006_1	NC_001664.4	95.238	21	1	0	6	26	4631	4611	0.001	34.6	NC_001664.4	37	20	20	0	95.24	1	-1	TTATGTTATTTTTGTTTTTAA	TTATGTTATTTTTTTTTTTAA	99	159378	N/A
k141_312772_1	NC_001664.4	95.238	21	1	0	49	69	135991	135971	0.000707	34.6	NC_001664.4	37	20	20	0	95.24	1	-1	TCTATCAAAGAAGTATTGGAA	TCTATCAAAGAAATATTGGAA	81	159378	N/A
k141_356164_1	NC_001664.4	95.238	21	1	0	8	28	8679	8659	0.001	34.6	NC_001664.4	37	20	20	0	95.24	1	-1	TTGTTGTTATTGTTGTTGGTA	TTGTTGTTATTGTTGTTGTTA	102	159378	N/A
k141_378253_1	NC_001664.4	95.238	21	1	0	30	50	51125	51105	0.001	34.6	NC_001664.4	37	20	20	0	95.24	1	-1	TCTGTTGTTTTTGGGTGGAGA	TCTGTTGTTTTTGGGTAGAGA	102	159378	N/A
k141_392596_1	NC_001664.4	95.238	21	1	0	49	69	51111	51091	0.000575	34.6	NC_001664.4	37	20	20	0	95.24	1	-1	GTAGAGATGGAAGTAAATTAA	GTAGAGATGGAAGGAAATTAA	69	159378	N/A
k141_499116_1	NC_001664.4	95.238	21	1	0	16	36	130004	129984	0.000542	34.6	NC_001664.4	37	20	20	0	95.24	1	-1	CAGAATATCTTCAAAAACTAT	CAGAATATTTTCAAAAACTAT	66	159378	N/A
k141_517710_1	NC_001664.4	95.238	21	1	0	57	77	127091	127071	0.00084	34.6	NC_001664.4	37	20	20	0	95.24	1	-1	TAAAAACAATAAACAAATAAA	TAAAGACAATAAACAAATAAA	93	159378	N/A
k141_523260_1	NC_001664.4	95.238	21	1	0	15	35	120204	120184	0.000774	34.6	NC_001664.4	37	20	20	0	95.24	1	-1	AAAAAATGAAATAAACATGCT	AAAAAATAAAATAAACATGCT	87	159378	N/A
k141_539921_1	NC_001664.4	95.238	21	1	0	1	21	123093	123073	0.001	34.6	NC_001664.4	37	20	20	0	95.24	1	-1	ATGGCTTCCAGAGATGTTCAC	ATGGCTTCCAGACATGTTCAC	102	159378	N/A
k141_555745_1	NC_001664.4	95.238	21	1	0	55	75	111050	111030	0.000641	34.6	NC_001664.4	37	20	20	0	95.24	1	-1	GTATACTTCCAAAATCTCTAA	GTATGCTTCCAAAATCTCTAA	75	159378	N/A
k141_561007_1	NC_001664.4	95.238	21	1	0	56	76	132142	132122	0.000774	34.6	NC_001664.4	37	20	20	0	95.24	1	-1	ACATATGCATATACACATACA	ACATATACATATACACATACA	87	159378	N/A
k141_570578_1	NC_001664.4	95.238	21	1	0	62	82	93546	93526	0.001	34.6	NC_001664.4	37	20	20	0	95.24	1	-1	AAAACACATTTAAACACACAG	AAAACACATTTAAAAACACAG	99	159378	N/A
k141_594185_1	NC_001664.4	95.238	21	1	0	25	45	116794	116774	0.000674	34.6	NC_001664.4	37	20	20	0	95.24	1	-1	ATTTCAGTTTCTAAGAATTCA	ATTTCACTTTCTAAGAATTCA	78	159378	N/A
k141_595014_1	NC_001664.4	95.238	21	1	0	23	43	131177	131157	0.000641	34.6	NC_001664.4	37	20	20	0	95.24	1	-1	ACACACGCACATACACACACA	ACACACGCACAGACACACACA	75	159378	N/A
k141_660353_1	NC_001664.4	95.238	21	1	0	49	69	103042	103022	0.000707	34.6	NC_001664.4	37	20	20	0	95.24	1	-1	CAAAACACTAACCAGAGTAAA	CAAAACACTAACCAAAGTAAA	81	159378	N/A
k141_726153_1	NC_001664.4	95.238	21	1	0	54	74	58604	58584	0.000674	34.6	NC_001664.4	37	20	20	0	95.24	1	-1	TTTTGGATTTTTTCATATTTT	TTTTGGGTTTTTTCATATTTT	78	159378	N/A
k141_805062_1	NC_001664.4	95.238	21	1	0	21	41	60861	60841	0.001	34.6	NC_001664.4	37	20	20	0	95.24	1	-1	AGAATATATCAATGATGCATT	AGATTATATCAATGATGCATT	99	159378	N/A
k141_845013_1	NC_001664.4	95.238	21	1	0	56	76	22937	22917	0.000774	34.6	NC_001664.4	37	20	20	0	95.24	1	-1	AAGATAAAACACAGCAAAAGA	AAGATAAAACACAGAAAAAGA	87	159378	N/A
k141_846867_1	NC_001664.4	95.238	21	1	0	20	40	147809	147789	0.000741	34.6	NC_001664.4	37	20	20	0	95.24	1	-1	GTTGGGTTTACATATACATTT	GTTGTGTTTACATATACATTT	84	159378	N/A
k141_867588_1	NC_001664.4	95.238	21	1	0	16	36	5322	5302	0.000774	34.6	NC_001664.4	37	20	20	0	95.24	1	-1	AAAAATCACAATAAAAATACA	AAAAATCACAAAAAAAATACA	87	159378	N/A
k141_928975_1	NC_001664.4	95.238	21	1	0	20	40	106903	106883	0.000873	34.6	NC_001664.4	37	20	20	0	95.24	1	-1	AGCTATTTCTTCTTCTATATA	AGGTATTTCTTCTTCTATATA	96	159378	N/A
k141_1010581_1	NC_001664.4	95.238	21	1	0	24	44	2401	2381	0.001	34.6	NC_001664.4	37	20	20	0	95.24	1	-1	GGGCGGGGAGGAGGAGGAGGA	GGACGGGGAGGAGGAGGAGGA	99	159378	N/A
k141_1062580_1	NC_001664.4	95.238	21	1	0	12	32	129688	129668	0.000707	34.6	NC_001664.4	37	20	20	0	95.24	1	-1	AGAGGAGGAAATGGAAAGTAT	AGAGGAGGAAATGGAAAATAT	81	159378	N/A
k141_1084718_1	NC_001664.4	95.238	21	1	0	61	81	80222	80202	0.00084	34.6	NC_001664.4	37	20	20	0	95.24	1	-1	AAATTTCAAAGAATAGCAGAA	AACTTTCAAAGAATAGCAGAA	93	159378	N/A
k141_1099287_1	NC_001664.4	95.238	21	1	0	27	47	128882	128862	0.000608	34.6	NC_001664.4	37	20	20	0	95.24	1	-1	ATTAAACCAAATACAACAAAA	ATTCAACCAAATACAACAAAA	72	159378	N/A
k141_1099833_2	NC_001664.4	95.238	21	1	0	42	62	33723	33703	0.001	34.6	NC_001664.4	37	20	20	0	95.24	1	-1	GCTAGTGTTCACAAAAGAGAA	GCTAGTGATCACAAAAGAGAA	102	159378	N/A
k141_1118317_1	NC_001664.4	95.238	21	1	0	73	93	113659	113639	0.001	34.6	NC_001664.4	37	20	20	0	95.24	1	-1	ATTCCCGAAGAAATTCTCTTT	ATTCCCGAAGAATTTCTCTTT	99	159378	N/A
k141_1136842_1	NC_001664.4	95.238	21	1	0	17	37	129242	129222	0.000707	34.6	NC_001664.4	37	20	20	0	95.24	1	-1	CAAAATGTATATTATTAAAAA	CAAAATGGATATTATTAAAAA	81	159378	N/A
k141_1143373_1	NC_001664.4	95.238	21	1	0	46	66	132135	132115	0.000707	34.6	NC_001664.4	37	20	20	0	95.24	1	-1	CATACACACATACACATACAT	CATATACACATACACATACAT	81	159378	N/A
k141_1144261_1	NC_001664.4	95.238	21	1	0	65	85	86020	86000	0.000873	34.6	NC_001664.4	37	20	20	0	95.24	1	-1	AAACAATTATGTGTCAAGATT	AAACAATTATGTGTCAAGTTT	96	159378	N/A
k141_1191812_1	NC_001664.4	95.238	21	1	0	81	101	134775	134755	0.001	34.6	NC_001664.4	37	20	20	0	95.24	1	-1	AAACACAGATCCATCAGACTC	AAACACAGACCCATCAGACTC	102	159378	N/A
k141_1195438_1	NC_001664.4	95.238	21	1	0	63	83	48743	48723	0.000873	34.6	NC_001664.4	37	20	20	0	95.24	1	-1	AATTGAGAGTTTTTTATTTCT	AATTGAGTGTTTTTTATTTCT	96	159378	N/A
k141_1197881_1	NC_001664.4	95.238	21	1	0	63	83	15160	15140	0.000774	34.6	NC_001664.4	37	20	20	0	95.24	1	-1	TATAAAACAAAATCAGCAAAG	TAGAAAACAAAATCAGCAAAG	87	159378	N/A
k141_1317116_1	NC_001664.4	95.238	21	1	0	53	73	41082	41062	0.000641	34.6	NC_001664.4	37	20	20	0	95.24	1	-1	GAGTTAGAAAAACCAATATAT	GAGTTGGAAAAACCAATATAT	75	159378	N/A
k141_1401288_1	NC_001664.4	95.238	21	1	0	47	67	2167	2147	0.000608	34.6	NC_001664.4	37	20	20	0	95.24	1	-1	ATGAGGGGGAGGGTCCCACAG	ATGAGGGGGAGGGACCCACAG	72	159378	N/A
k141_1413481_1	NC_001664.4	95.238	21	1	0	82	102	13734	13714	0.001	34.6	NC_001664.4	37	20	20	0	95.24	1	-1	ATGAAACATATGAAAGAAATT	ATGAAACAGATGAAAGAAATT	102	159378	N/A
k141_1464591_1	NC_001664.4	95.238	21	1	0	70	90	104323	104303	0.000807	34.6	NC_001664.4	37	20	20	0	95.24	1	-1	GAAGAATCTGCTTTGAAGCTA	GAAAAATCTGCTTTGAAGCTA	90	159378	N/A
k141_1466999_2	NC_001664.4	95.238	21	1	0	45	65	60405	60385	0.000674	34.6	NC_001664.4	37	20	20	0	95.24	1	-1	CATAGAAAACATTGAGGTATT	CATAGAAGACATTGAGGTATT	78	159378	N/A
k141_1484674_1	NC_001664.4	95.238	21	1	0	35	55	69167	69147	0.001	34.6	NC_001664.4	37	20	20	0	95.24	1	-1	ATTTAGACAATGAAGCTGACA	ATTTAGACTATGAAGCTGACA	102	159378	N/A
k141_1493547_1	NC_001664.4	95.238	21	1	0	32	52	96108	96088	0.001	34.6	NC_001664.4	37	20	20	0	95.24	1	-1	TAGCTTCATTTGCTTCTGCCT	TAGCTTCATTTTCTTCTGCCT	102	159378	N/A
k141_1586425_2	NC_001664.4	95.238	21	1	0	22	42	131106	131086	0.000774	34.6	NC_001664.4	37	20	20	0	95.24	1	-1	GACACAGAGACAGACATAGAG	GACACAGAGACATACATAGAG	87	159378	N/A
k141_1627647_1	NC_001664.4	95.238	21	1	0	35	55	142308	142288	0.000774	34.6	NC_001664.4	37	20	20	0	95.24	1	-1	AAAAACCTAATGTCAAATTTA	AAAAACCTAATGTCAAACTTA	87	159378	N/A
k141_1656885_1	NC_001664.4	95.238	21	1	0	3	23	144684	144664	0.000807	34.6	NC_001664.4	37	20	20	0	95.24	1	-1	GGATATATTTTTGTCAAATGA	GGATATATTTTTTTCAAATGA	90	159378	N/A
k141_1662727_1	NC_001664.4	95.238	21	1	0	21	41	105156	105136	0.001	34.6	NC_001664.4	37	20	20	0	95.24	1	-1	CTGGGCAGAAGCACACAGATC	CTGGGCAAAAGCACACAGATC	105	159378	N/A
k141_1680530_1	NC_001664.4	95.238	21	1	0	24	44	9824	9804	0.000873	34.6	NC_001664.4	37	20	20	0	95.24	1	-1	ACAGAAAATAAAATGGTTTGT	ACAGAAAATAAAATGTTTTGT	96	159378	N/A
k141_1700266_1	NC_001664.4	95.238	21	1	0	28	48	150171	150151	0.000707	34.6	NC_001664.4	37	20	20	0	95.24	1	-1	AAATATTATGACAAAGACATT	AAATACTATGACAAAGACATT	81	159378	N/A
k141_1712791_2	NC_001664.4	95.238	21	1	0	35	55	79698	79678	0.001	34.6	NC_001664.4	37	20	20	0	95.24	1	-1	AGGAACTACTATTTCCAGTCC	AGGAACTAATATTTCCAGTCC	99	159378	N/A
k141_1753079_1	NC_001664.4	95.238	21	1	0	32	52	68389	68369	0.001	34.6	NC_001664.4	37	20	20	0	95.24	1	-1	TTAAAATGCTTGAATTACATG	TTAAAATGCTTAAATTACATG	105	159378	N/A
k141_1761718_1	NC_001664.4	95.238	21	1	0	23	43	133594	133574	0.000542	34.6	NC_001664.4	37	20	20	0	95.24	1	-1	ATAAAATACAGAATAGAAAAA	ATAAAATACAGAATAGCAAAA	66	159378	N/A
k141_1783141_1	NC_001664.4	95.238	21	1	0	72	92	59065	59045	0.001	34.6	NC_001664.4	37	20	20	0	95.24	1	-1	TAAAGTTAGTTTTGGAAATTT	TAAAGTGAGTTTTGGAAATTT	105	159378	N/A
k141_1857328_2	NC_001664.4	95.238	21	1	0	18	38	107302	107282	0.000475	34.6	NC_001664.4	37	20	20	0	95.24	1	-1	AAATAGCCAAATAATAAAAAA	AAATAGCCAAAAAATAAAAAA	60	159378	N/A
k141_1881307_1	NC_001664.4	95.238	21	1	0	27	47	26598	26578	0.000807	34.6	NC_001664.4	37	20	20	0	95.24	1	-1	ATTGGAAAAACATTGCTGTAT	ATTGGAAAAACATTACTGTAT	90	159378	N/A
k141_1895564_1	NC_001664.4	95.238	21	1	0	12	32	87752	87732	0.001	34.6	NC_001664.4	37	20	20	0	95.24	1	-1	CATGAAATCTCTTTTAACTCA	CATGAAATCTCTTTTAACACA	99	159378	N/A
k141_1906932_1	NC_001664.4	95.238	21	1	0	22	42	131109	131089	0.000674	34.6	NC_001664.4	37	20	20	0	95.24	1	-1	ACAGAGACAGAGACATACATA	ACAGACACAGAGACATACATA	78	159378	N/A
k141_1921642_1	NC_001664.4	95.238	21	1	0	46	66	135164	135144	0.000641	34.6	NC_001664.4	37	20	20	0	95.24	1	-1	AAAAATCAGATAGTAGAAACA	AAAAATGAGATAGTAGAAACA	75	159378	N/A
k141_1989281_1	NC_001664.4	95.238	21	1	0	44	64	112236	112216	0.001	34.6	NC_001664.4	37	20	20	0	95.24	1	-1	ACAACCCACTGCTCAAAGAAA	ACAACCCACTGCTCAAAAAAA	99	159378	N/A
k141_2014444_1	NC_001664.4	95.238	21	1	0	17	37	39792	39772	0.000575	34.6	NC_001664.4	37	20	20	0	95.24	1	-1	TAATTTATCTGACAGGTCAAA	TAATTTATTTGACAGGTCAAA	69	159378	N/A
k141_2044093_1	NC_001664.4	95.238	21	1	0	1	21	141403	141383	0.000707	34.6	NC_001664.4	37	20	20	0	95.24	1	-1	CAAGAAAATAAAAAACAGACA	CAAGAAAATAAAAAAAAGACA	81	159378	N/A
k141_18657_1	NC_001664.4	95.238	21	1	0	37	57	11923	11943	0.001	34.6	NC_001664.4	37	20	20	0	95.24	1	1	AAGAAAAAACACAAACTAGGG	AAGAAAAAACACAACCTAGGG	105	159378	N/A
k141_91677_1	NC_001664.4	95.238	21	1	0	1	21	120779	120799	0.001	34.6	NC_001664.4	37	20	20	0	95.24	1	1	ACTAAAACAAGAAGAAAGAAA	ACGAAAACAAGAAGAAAGAAA	105	159378	N/A
k141_104260_2	NC_001664.4	95.238	21	1	0	77	97	88186	88206	0.001	34.6	NC_001664.4	37	20	20	0	95.24	1	1	AAAAGACTGTGACAAAAGGAT	AAAAGACTGTGAGAAAAGGAT	99	159378	N/A
k141_121912_1	NC_001664.4	95.238	21	1	0	15	35	28228	28248	0.000509	34.6	NC_001664.4	37	20	20	0	95.24	1	1	TTTACACAAGTTTGAAATTTT	TTTACACCAGTTTGAAATTTT	63	159378	N/A
k141_125396_1	NC_001664.4	95.238	21	1	0	3	23	24713	24733	0.000807	34.6	NC_001664.4	37	20	20	0	95.24	1	1	TAAGCCTACCAAAAGTCATCA	TAAGCCTACCACAAGTCATCA	90	159378	N/A
k141_156927_1	NC_001664.4	95.238	21	1	0	6	26	13136	13156	0.001	34.6	NC_001664.4	37	20	20	0	95.24	1	1	AAAAATAAAGATAAAGCAGCA	AAAAATAAAGATAAAGGAGCA	105	159378	N/A
k141_221630_1	NC_001664.4	95.238	21	1	0	54	74	104292	104312	0.000774	34.6	NC_001664.4	37	20	20	0	95.24	1	1	AGAGAAAATTATAGCTACAAA	AGAGAAAATTATAGCTTCAAA	87	159378	N/A
k141_306626_1	NC_001664.4	95.238	21	1	0	25	45	50288	50308	0.000641	34.6	NC_001664.4	37	20	20	0	95.24	1	1	ATTAAATGAGAAATATATGTA	ATTTAATGAGAAATATATGTA	75	159378	N/A
k141_309922_1	NC_001664.4	95.238	21	1	0	68	88	90252	90272	0.000873	34.6	NC_001664.4	37	20	20	0	95.24	1	1	GGACTGTATGTCTTGGTGTTG	GGACTGTATGTCTTGGGGTTG	96	159378	N/A
k141_353040_1	NC_001664.4	95.238	21	1	0	34	54	92027	92047	0.000873	34.6	NC_001664.4	37	20	20	0	95.24	1	1	AAAAAGAACTATATGTTTCAT	AAAAAGAAGTATATGTTTCAT	96	159378	N/A
k141_395604_1	NC_001664.4	95.238	21	1	0	32	52	103352	103372	0.000707	34.6	NC_001664.4	37	20	20	0	95.24	1	1	TAAACAAAACAAACTGAGTCT	TAAACAAAACAAACTTAGTCT	81	159378	N/A
k141_412308_1	NC_001664.4	95.238	21	1	0	31	51	29514	29534	0.001	34.6	NC_001664.4	37	20	20	0	95.24	1	1	AATAAATTGGAAAATGTAGAA	AATAAATTTGAAAATGTAGAA	105	159378	N/A
k141_415665_2	NC_001664.4	95.238	21	1	0	39	59	55618	55638	0.00084	34.6	NC_001664.4	37	20	20	0	95.24	1	1	AAAGCTTTTCAGCTTATTAAA	AAAGCTTTTCAGATTATTAAA	93	159378	N/A
k141_417798_1	NC_001664.4	95.238	21	1	0	65	85	22665	22685	0.00084	34.6	NC_001664.4	37	20	20	0	95.24	1	1	CACAGGTACATAGTTTCTCTA	CACAGGTACATTGTTTCTCTA	93	159378	N/A
k141_429030_1	NC_001664.4	95.238	21	1	0	45	65	110912	110932	0.000608	34.6	NC_001664.4	37	20	20	0	95.24	1	1	TAATATGATGGAGAAAAAAAT	TAATATGATGGACAAAAAAAT	72	159378	N/A
k141_443503_2	NC_001664.4	95.238	21	1	0	66	86	29255	29275	0.001	34.6	NC_001664.4	37	20	20	0	95.24	1	1	TGACAGAACCACAGCTAGAAT	TGACAGAAACACAGCTAGAAT	99	159378	N/A
k141_551190_1	NC_001664.4	95.238	21	1	0	72	92	114992	115012	0.001	34.6	NC_001664.4	37	20	20	0	95.24	1	1	GGAAACACTGTTTAAAAGGGC	GGAAACGCTGTTTAAAAGGGC	105	159378	N/A
k141_572309_1	NC_001664.4	95.238	21	1	0	26	46	136548	136568	0.000741	34.6	NC_001664.4	37	20	20	0	95.24	1	1	TCTTTATTATTTTAATGTATT	TCTTTTTTATTTTAATGTATT	84	159378	N/A
k141_679098_1	NC_001664.4	95.238	21	1	0	41	61	116049	116069	0.001	34.6	NC_001664.4	37	20	20	0	95.24	1	1	TTTTTAAACAACAAAAGGTGT	TTTGTAAACAACAAAAGGTGT	102	159378	N/A
k141_691084_2	NC_001664.4	95.238	21	1	0	10	30	93244	93264	0.000475	34.6	NC_001664.4	37	20	20	0	95.24	1	1	TATAGATATATGAAATATGAT	TATAGATATATGAAATATTAT	60	159378	N/A
k141_696013_1	NC_001664.4	95.238	21	1	0	44	64	1669	1689	0.001	34.6	NC_001664.4	37	20	20	0	95.24	1	1	GGAGGAAGGGAGAAGAGGGAG	GGAGGAAGAGAGAAGAGGGAG	105	159378	N/A
k141_698445_1	NC_001664.4	95.238	21	1	0	26	46	110313	110333	0.000873	34.6	NC_001664.4	37	20	20	0	95.24	1	1	TTTTTGAAAAATACAGTCTGC	TTTTTCAAAAATACAGTCTGC	96	159378	N/A
k141_775479_1	NC_001664.4	95.238	21	1	0	18	38	136807	136827	0.000608	34.6	NC_001664.4	37	20	20	0	95.24	1	1	CATTCTTCTGCTTCTTCAGTA	CAATCTTCTGCTTCTTCAGTA	72	159378	N/A
k141_837072_1	NC_001664.4	95.238	21	1	0	60	80	49365	49385	0.00084	34.6	NC_001664.4	37	20	20	0	95.24	1	1	CAAAAAAGAATACTTTCAGAT	CAAAAAAGAATACTTTGAGAT	93	159378	N/A
k141_840454_1	NC_001664.4	95.238	21	1	0	84	104	102745	102765	0.001	34.6	NC_001664.4	37	20	20	0	95.24	1	1	AAAAAGAAACAAAGTTAAATA	AAAAAAAAACAAAGTTAAATA	105	159378	N/A
k141_862438_1	NC_001664.4	95.238	21	1	0	34	54	53196	53216	0.001	34.6	NC_001664.4	37	20	20	0	95.24	1	1	AAGGCTAAAAGAAAAAAGATG	AAGGCTAAAAGAAAACAGATG	105	159378	N/A
k141_888286_2	NC_001664.4	95.238	21	1	0	52	72	131597	131617	0.000608	34.6	NC_001664.4	37	20	20	0	95.24	1	1	TGTGTATGTCTATGTGTATGT	TGTGTATGTGTATGTGTATGT	72	159378	N/A
k141_914403_1	NC_001664.4	95.238	21	1	0	56	76	65279	65299	0.000774	34.6	NC_001664.4	37	20	20	0	95.24	1	1	GAGCAGAAAACTTTGCCATAG	GAGCAGAAAACGTTGCCATAG	87	159378	N/A
k141_944562_2	NC_001664.4	95.238	21	1	0	16	36	31305	31325	0.000542	34.6	NC_001664.4	37	20	20	0	95.24	1	1	AGCACACTATTTGGATTCAAT	AGCACCCTATTTGGATTCAAT	66	159378	N/A
k141_950525_1	NC_001664.4	95.238	21	1	0	3	23	48673	48693	0.000707	34.6	NC_001664.4	37	20	20	0	95.24	1	1	GAAGCAAAAACTGACAAAATT	GATGCAAAAACTGACAAAATT	81	159378	N/A
k141_964749_1	NC_001664.4	95.238	21	1	0	12	32	114845	114865	0.001	34.6	NC_001664.4	37	20	20	0	95.24	1	1	AAAATTATTTATATTAGATAT	AAAATTAATTATATTAGATAT	105	159378	N/A
k141_967793_1	NC_001664.4	95.238	21	1	0	28	48	132878	132898	0.000807	34.6	NC_001664.4	37	20	20	0	95.24	1	1	GAATTAAAAAGAGAAAGAAAT	GAATTAAAAAGAGAAAGCAAT	90	159378	N/A
k141_1070464_1	NC_001664.4	95.238	21	1	0	9	29	88873	88893	0.000641	34.6	NC_001664.4	37	20	20	0	95.24	1	1	TTTATATTTCATCTCCCTTTT	TTTATGTTTCATCTCCCTTTT	75	159378	N/A
k141_1072735_1	NC_001664.4	95.238	21	1	0	68	88	33817	33837	0.00084	34.6	NC_001664.4	37	20	20	0	95.24	1	1	AAGCAAACCAGCAAGAAAAAA	AAGCAAACCAGCAAGAACAAA	93	159378	N/A
k141_1122706_1	NC_001664.4	95.238	21	1	0	19	39	89016	89036	0.000674	34.6	NC_001664.4	37	20	20	0	95.24	1	1	GTGTTTTTTAAAAAAGCATTT	GTGTTTTTTTAAAAAGCATTT	78	159378	N/A
k141_1205915_1	NC_001664.4	95.238	21	1	0	46	66	8660	8680	0.000807	34.6	NC_001664.4	37	20	20	0	95.24	1	1	AATAACAACAATAACAACAAC	AACAACAACAATAACAACAAC	90	159378	N/A
k141_1215101_1	NC_001664.4	95.238	21	1	0	13	33	98762	98782	0.001	34.6	NC_001664.4	37	20	20	0	95.24	1	1	TGTTCTCAGATCTATAATTTA	TGTTCTCAGATGTATAATTTA	102	159378	N/A
k141_1285719_1	NC_001664.4	95.238	21	1	0	41	61	3689	3709	0.000807	34.6	NC_001664.4	37	20	20	0	95.24	1	1	ATTATAAAATAAAATCAGAAT	ATTATAAAATAAAAACAGAAT	90	159378	N/A
k141_1294591_2	NC_001664.4	95.238	21	1	0	78	98	2375	2395	0.001	34.6	NC_001664.4	37	20	20	0	95.24	1	1	CTCTCTTCCTCCTCCTCATCC	CTCTCTTCCTCCTCCTCCTCC	105	159378	N/A
k141_1295679_1	NC_001664.4	95.238	21	1	0	28	48	122811	122831	0.000542	34.6	NC_001664.4	37	20	20	0	95.24	1	1	TGGAAATACTTTCAACAATTC	TGGAAATACTTTAAACAATTC	66	159378	N/A
k141_1319870_1	NC_001664.4	95.238	21	1	0	66	86	48673	48693	0.000774	34.6	NC_001664.4	37	20	20	0	95.24	1	1	GAAGCAAAAACTGACAAAATT	GATGCAAAAACTGACAAAATT	87	159378	N/A
k141_1323137_1	NC_001664.4	95.238	21	1	0	58	78	24349	24369	0.000707	34.6	NC_001664.4	37	20	20	0	95.24	1	1	AAGGAAAATATTTGCATTTTA	AAGGCAAATATTTGCATTTTA	81	159378	N/A
k141_1371851_1	NC_001664.4	95.238	21	1	0	29	49	63403	63423	0.000707	34.6	NC_001664.4	37	20	20	0	95.24	1	1	AGGTACCTTGCTTAAAATATT	AGGTACCTTGCTAAAAATATT	81	159378	N/A
k141_1373966_1	NC_001664.4	95.238	21	1	0	1	21	8258	8278	0.000575	34.6	NC_001664.4	37	20	20	0	95.24	1	1	GAGAGAAAGAGGGAGAGAGAC	GAGAGAAAGAGAGAGAGAGAC	69	159378	N/A
k141_1414981_1	NC_001664.4	95.238	21	1	0	2	22	93529	93549	0.000509	34.6	NC_001664.4	37	20	20	0	95.24	1	1	TGTTTTTAAATGTGTTTGCCA	TGTTTTTAAATGTGTTTTCCA	63	159378	N/A
k141_1446817_1	NC_001664.4	95.238	21	1	0	39	59	67569	67589	0.000774	34.6	NC_001664.4	37	20	20	0	95.24	1	1	ACAGATAAAACATGCAAAAGT	ACAGATAAAACATCCAAAAGT	87	159378	N/A
k141_1544046_1	NC_001664.4	95.238	21	1	0	54	74	132909	132929	0.000707	34.6	NC_001664.4	37	20	20	0	95.24	1	1	CTTTTTTTTATTTGTAAGGTG	CTTTTTATTATTTGTAAGGTG	81	159378	N/A
k141_1602074_1	NC_001664.4	95.238	21	1	0	46	66	86050	86070	0.000542	34.6	NC_001664.4	37	20	20	0	95.24	1	1	AAAGTTGTTTTTTGTTTGTTT	AAAGTTGTTTTTTGTTTTTTT	66	159378	N/A
k141_1675626_1	NC_001664.4	95.238	21	1	0	46	66	132924	132944	0.000608	34.6	NC_001664.4	37	20	20	0	95.24	1	1	AAAGTGATATTGAAAATAAAT	AAGGTGATATTGAAAATAAAT	72	159378	N/A
k141_1720027_1	NC_001664.4	95.238	21	1	0	44	64	58526	58546	0.000575	34.6	NC_001664.4	37	20	20	0	95.24	1	1	TTTACATCAAAATTATTAATA	TTTAAATCAAAATTATTAATA	69	159378	N/A
k141_1812380_1	NC_001664.4	95.238	21	1	0	44	64	68931	68951	0.000774	34.6	NC_001664.4	37	20	20	0	95.24	1	1	TCATGGATAGACTAACACAGG	TCATGGATAGACTAAAACAGG	87	159378	N/A
k141_1821066_3	NC_001664.4	95.238	21	1	0	80	100	131157	131177	0.001	34.6	NC_001664.4	37	20	20	0	95.24	1	1	TGTGTGTGTCTTTGCGTGTGT	TGTGTGTGTCTGTGCGTGTGT	102	159378	N/A
k141_1822831_1	NC_001664.4	95.238	21	1	0	7	27	92283	92303	0.000741	34.6	NC_001664.4	37	20	20	0	95.24	1	1	ATGTTGCCTATCATTATTATT	ATGTTGCCTATCATTATTCTT	84	159378	N/A
k141_1855087_1	NC_001664.4	95.238	21	1	0	64	84	87877	87897	0.000741	34.6	NC_001664.4	37	20	20	0	95.24	1	1	GTTCTTGGGCAAACCATATAA	GTTCTTGGGCAAACCATAAAA	84	159378	N/A
k141_1860471_1	NC_001664.4	95.238	21	1	0	36	56	100758	100778	0.001	34.6	NC_001664.4	37	20	20	0	95.24	1	1	ATTTCGCATGCATTGCGAGAT	ATTTTGCATGCATTGCGAGAT	99	159378	N/A
k141_1947442_2	NC_001664.4	95.238	21	1	0	5	25	93475	93495	0.000707	34.6	NC_001664.4	37	20	20	0	95.24	1	1	AACATCTTAAGACTGTATGTA	AAGATCTTAAGACTGTATGTA	81	159378	N/A
k141_1957556_1	NC_001664.4	95.238	21	1	0	5	25	54738	54758	0.001	34.6	NC_001664.4	37	20	20	0	95.24	1	1	CGTTCATTTATTTATTCACAG	CGTTCATTTTTTTATTCACAG	105	159378	N/A
k141_1989526_1	NC_001664.4	95.238	21	1	0	27	47	59033	59053	0.00084	34.6	NC_001664.4	37	20	20	0	95.24	1	1	TGAGATACATAATAATTTCCA	TGAGATACATAAAAATTTCCA	93	159378	N/A
k141_2010949_3	NC_001664.4	95.238	21	1	0	68	88	100530	100550	0.000807	34.6	NC_001664.4	37	20	20	0	95.24	1	1	GAAAAGGTAGAGTTGGATTTT	GAAAAGTTAGAGTTGGATTTT	90	159378	N/A
k141_2014705_1	NC_001664.4	95.238	21	1	0	6	26	47144	47164	0.001	34.6	NC_001664.4	37	20	20	0	95.24	1	1	AAAAGGTGGAAAAACTGTATG	AAGAGGTGGAAAAACTGTATG	105	159378	N/A
k141_2016390_1	NC_001664.4	95.238	21	1	0	54	74	21243	21263	0.001	34.6	NC_001664.4	37	20	20	0	95.24	1	1	CGCGATTAATATCAATGAATT	CGCGATTAATATCACTGAATT	105	159378	N/A
k141_2049851_2	NC_001664.4	95.238	21	1	0	40	60	96903	96923	0.000608	34.6	NC_001664.4	37	20	20	0	95.24	1	1	GGAAATATAATGGAAAACTTT	GGAAATATTATGGAAAACTTT	72	159378	N/A
k141_2049930_1	NC_001664.4	95.238	21	1	0	32	52	130519	130539	0.00084	34.6	NC_001664.4	37	20	20	0	95.24	1	1	TTAATATTAAAAGTTTAAATG	TTAATATTAAAAATTTAAATG	93	159378	N/A
k141_75535_2	NC_001664.4	94.737	38	2	0	90	127	8011	7974	1.57e-11	60.8	NC_001664.4	66	36	36	0	94.74	1	-1	TGGGTTAGGGTTAGCATTAGGGTTAGGGTTAGGGTTAG	TGGGTTAGGGTTAGGGTTAGGGTTAGGGTTAGGGTTAG	216	159378	N/A
k141_77240_1	NC_001664.4	93.333	30	2	0	121	150	10125	10096	3.26e-07	46.4	NC_001664.4	50	28	28	0	93.33	1	-1	AAAAAAAAAAAAAAAAAAAGAATGGAAACG	AAAAAAAAAAAAATAAAGAGAATGGAAACG	204	159378	N/A
k141_1112685_1	NC_001664.4	93.333	30	1	1	185	213	4690	4661	5.04e-06	42.8	NC_001664.4	46	28	28	1	93.33	1	-1	TTTTTTTTTTTCCTGTTCTTCTG-CCTTAT	TTTTTTTTTTGCCTGTTCTTCTGTCCTTAT	255	159378	N/A
k141_1326355_2	NC_001664.4	93.333	30	1	1	102	130	8690	8661	3.33e-06	42.8	NC_001664.4	46	28	28	1	93.33	1	-1	TGCTGCTGTTGTTGTTGTTATT-TTGTTGT	TGCTGCTGTGGTTGTTGTTATTGTTGTTGT	174	159378	N/A
k141_267437_1	NC_001664.4	93.333	30	0	1	74	103	132287	132314	3.01e-06	43.7	NC_001664.4	47	28	28	2	93.33	1	1	ATGTGTATGTGTATGTGGGTATGTGTATAA	ATGTGTATGTGTATGT--GTATGTGTATAA	159	159378	N/A
k141_229708_1	NC_001664.4	93.103	29	2	0	82	110	8679	8651	2.9e-06	44.6	NC_001664.4	48	27	27	0	93.1	1	-1	TTCTTGTTCTTGTTGTTGTTATTGTTGTT	TTGTTGTTATTGTTGTTGTTATTGTTGTT	495	159378	N/A
k141_248675_1	NC_001664.4	93.103	29	2	0	174	202	5498	5470	1.81e-06	44.6	NC_001664.4	48	27	27	0	93.1	1	-1	AGCTGTAATCTTTCTTTTGTTTTGTTTTT	AGCTGTAATCTTTCTTTTGTGTTTTTTTT	315	159378	N/A
k141_1630497_2	NC_001664.4	93.103	29	0	2	55	83	148592	148566	7.99e-05	37.4	NC_001664.4	40	27	27	2	93.1	1	-1	ATTTTCTTCTGTTTTTTTAATGCAAGTTT	ATTTTCT-CT-TTTTTTTAATGCAAGTTT	105	159378	N/A
k141_1917564_1	NC_001664.4	93.103	29	0	2	148	176	127255	127229	0.000177	37.4	NC_001664.4	40	27	27	2	93.1	1	-1	GAAGAAAATTGGCATGATCTAATTCACAT	GAAGAAAATTG-CA-GATCTAATTCACAT	213	159378	N/A
k141_2018068_2	NC_001664.4	93.103	29	2	0	116	144	8666	8638	1.03e-06	44.6	NC_001664.4	48	27	27	0	93.1	1	-1	TGTTGTTGTTGTTGTTATTTTATGTTAAC	TGTTGTTATTGTTGTTGTTTTATGTTAAC	186	159378	N/A
k141_241921_1	NC_001664.4	92.857	28	2	0	15	42	16314	16287	2.82e-06	42.8	NC_001664.4	46	26	26	0	92.86	1	-1	AGACTTAGTTGAAAAAGTAGTAGTATTA	AGACTTAGTAGAAAAAGTAGTAGTGTTA	150	159378	N/A
k141_351793_1	NC_001664.4	92.857	28	2	0	149	176	32400	32373	3.71e-06	42.8	NC_001664.4	46	26	26	0	92.86	1	-1	TTAAAATTTTAAAAATGATCACTGTCTT	TTAAAAATTTAAAAATGATAACTGTCTT	192	159378	N/A
k141_357162_1	NC_001664.4	92.857	28	2	0	45	72	131296	131269	5.87e-06	42.8	NC_001664.4	46	26	26	0	92.86	1	-1	CACAGGCAGGCGCACAGACACGTGCACA	CACAGACACGCGCACAGACACGTGCACA	294	159378	N/A
k141_899132_1	NC_001664.4	92.857	28	2	0	32	59	127649	127622	2.69e-06	42.8	NC_001664.4	46	26	26	0	92.86	1	-1	AAAAGCCTGCAGCAGAGCCTGCAGCAGG	AAAAGCCTCCAGCAGAGCCTCCAGCAGG	144	159378	N/A
k141_1068540_1	NC_001664.4	92.857	28	1	1	163	190	2394	2368	9.18e-05	39.2	NC_001664.4	42	26	26	1	92.86	1	-1	GAGGAGGAGGAGGAGGTAGAGGAAGAAA	GAGGAGGAGGAGGAAG-AGAGGAAGAAA	372	159378	N/A
k141_1436461_1	NC_001664.4	92.857	28	1	1	27	53	127629	127602	2.21e-05	39.2	NC_001664.4	42	26	26	1	92.86	1	-1	CCAGCAGGGGT-CCAGCAGGGAGCTGAG	CCAGCAGGGCTTCCAGCAGGGAGCTGAG	102	159378	N/A
k141_1539948_2	NC_001664.4	92.857	28	2	0	11	38	92547	92520	5.74e-06	42.8	NC_001664.4	46	26	26	0	92.86	1	-1	ACCGCTTTTCCCAACTTTGTGAACTAAA	ACCGCTTTTCCCAACTATGTCAACTAAA	288	159378	N/A
k141_1549599_1	NC_001664.4	92.857	28	1	1	80	106	147124	147097	5.67e-05	39.2	NC_001664.4	42	26	26	1	92.86	1	-1	TTATTTTTACTGTGTTT-TCTGTACTTA	TTATTTTTACTGTGTTTATTTGTACTTA	237	159378	N/A
k141_1566172_1	NC_001664.4	92.857	28	2	0	139	166	8671	8644	6e-06	42.8	NC_001664.4	46	26	26	0	92.86	1	-1	ATTGTTGTTGTCATTGTTGTTATTTTAT	ATTGTTGTTGTTATTGTTGTTGTTTTAT	300	159378	N/A
k141_1749315_1	NC_001664.4	92.857	28	1	1	25	52	126061	126035	2.57e-05	39.2	NC_001664.4	42	26	26	1	92.86	1	-1	AGTACACCTTTCAAAATGTTAACTCTCA	AGTACAC-TTTCAAAATGTTAACTCCCA	117	159378	N/A
k141_1768801_1	NC_001664.4	92.857	28	1	1	386	412	78075	78048	0.000124	39.2	NC_001664.4	42	26	26	1	92.86	1	-1	TATTTATTTT-GGTATTAGATGAATTTG	TATTTATGTTAGGTATTAGATGAATTTG	498	159378	N/A
k141_1890455_2	NC_001664.4	92.857	28	1	1	398	425	86658	86632	0.000127	39.2	NC_001664.4	42	26	26	1	92.86	1	-1	TATCTTTAAATTCAAATTCAAATTTTAC	TATCTTTAA-TTCAAATTCAAACTTTAC	507	159378	N/A
k141_1990935_1	NC_001664.4	92.857	28	1	1	34	61	148140	148114	5.59e-05	39.2	NC_001664.4	42	26	26	1	92.86	1	-1	TTATATTTATGCAGTTTATTCTGAATTT	TTATATTTATGCAGTTT-TTCTTAATTT	234	159378	N/A
k141_64709_1	NC_001664.4	92.857	28	1	1	46	73	102686	102712	1.66e-05	39.2	NC_001664.4	42	26	26	1	92.86	1	1	GCCTACAACAGAATTTTATGTTTGGGAC	GCCTACA-CAGAATTTTATGTTTGTGAC	81	159378	N/A
k141_75548_2	NC_001664.4	92.857	28	0	2	184	210	136015	136041	0.000618	35.6	NC_001664.4	38	26	26	2	92.86	1	1	GGTAGCTGTA-GTATAAAATATTTTTTA	GGTAGCTGTAAGTATAAA-TATTTTTTA	213	159378	N/A
k141_260136_2	NC_001664.4	92.857	28	2	0	161	188	136700	136727	1e-05	42.8	NC_001664.4	46	26	26	0	92.86	1	1	TTTGGATTCAGGCTAGAACTACAACATT	TTTGGATTCAGGCTTTAACTACAACATT	489	159378	N/A
k141_499171_1	NC_001664.4	92.857	28	2	0	308	335	118219	118246	8.37e-06	42.8	NC_001664.4	46	26	26	0	92.86	1	1	CAGATAAACAAAAATCCAAGAGTAAAGA	CAGATAAACAAAAATCCAGGAGTAATGA	411	159378	N/A
k141_1114616_1	NC_001664.4	92.857	28	2	0	641	668	1592	1619	2.26e-05	42.8	NC_001664.4	46	26	26	0	92.86	1	1	CTCCTCCACGCAGGCCTCCGGCTTCCTC	CTCCTCCTCTCAGGCCTCCGGCTTCCTC	1080	159378	N/A
k141_1196213_1	NC_001664.4	92.857	28	2	0	14	41	141217	141244	1.94e-06	42.8	NC_001664.4	46	26	26	0	92.86	1	1	GCCAGAGAGGAGAATATTTTAATGATGT	GCCAGAAAGTAGAATATTTTAATGATGT	108	159378	N/A
k141_1272609_3	NC_001664.4	92.857	28	1	1	65	91	57377	57404	6.45e-05	39.2	NC_001664.4	42	26	26	1	92.86	1	1	TGATTA-CCATATTTCTGAAAGACATAA	TGATTAACCATATTTCTGACAGACATAA	267	159378	N/A
k141_7517_2	NC_001664.4	92.593	27	1	1	212	238	30215	30190	0.000709	37.4	NC_001664.4	40	25	25	1	92.59	1	-1	TGCAGCCATCTGCAAATAAAGACTGTT	TGCAGCCATCTGCGAATAAAGA-TGTT	801	159378	N/A
k141_138887_1	NC_001664.4	92.593	27	1	1	47	73	13400	13375	0.000131	37.4	NC_001664.4	40	25	25	1	92.59	1	-1	TTTTTTTCAGTAAGCTTGAAATATTTT	TTTTTTTCAGTG-GCTTGAAATATTTT	162	159378	N/A
k141_162557_1	NC_001664.4	92.593	27	2	0	54	80	142645	142619	4.99e-06	41	NC_001664.4	44	25	25	0	92.59	1	-1	GCTCAAGAGGAGAATTAAGCTGGCAGA	GCTCAAGCGGAGAATAAAGCTGGCAGA	84	159378	N/A
k141_254847_2	NC_001664.4	92.593	27	1	1	43	68	88612	88586	0.000171	37.4	NC_001664.4	40	25	25	1	92.59	1	-1	ATTCATTTATTTTCC-CACCCATTTAT	ATTCATTTATTTTCCATACCCATTTAT	207	159378	N/A
k141_327574_1	NC_001664.4	92.593	27	1	1	20	46	130155	130130	4.17e-05	37.4	NC_001664.4	40	25	25	1	92.59	1	-1	GTTTTCACAAAACAAAAATGCAAACAA	GTTTTC-CAGAACAAAAATGCAAACAA	63	159378	N/A
k141_348207_3	NC_001664.4	92.593	27	2	0	26	52	125384	125358	1.78e-05	41	NC_001664.4	44	25	25	0	92.59	1	-1	TATTAAATTTCTTGAACAAGTATATAA	TATTAAATTTCTTGGAGAAGTATATAA	258	159378	N/A
k141_450574_3	NC_001664.4	92.593	27	1	1	112	138	2394	2369	0.00022	37.4	NC_001664.4	40	25	25	1	92.59	1	-1	GAAGAGGAGGAGGAAGAAGAGGAAGAA	GAGGAGGAGGAGGAAG-AGAGGAAGAA	261	159378	N/A
k141_457602_2	NC_001664.4	92.593	27	1	1	93	119	108093	108068	0.000258	37.4	NC_001664.4	40	25	25	1	92.59	1	-1	TTATTTTTTATTACATTGTGCTGCTGT	TTATTATTTATTACATTGT-CTGCTGT	303	159378	N/A
k141_458705_1	NC_001664.4	92.593	27	1	1	15	41	130325	130300	0.00023	37.4	NC_001664.4	40	25	25	1	92.59	1	-1	TCGATTTAGTGATTTTTTACTTACAAA	TCGATTTAGTGAATTTTTAC-TACAAA	273	159378	N/A
k141_480421_1	NC_001664.4	92.593	27	1	1	225	250	127714	127688	0.000271	37.4	NC_001664.4	40	25	25	1	92.59	1	-1	TCTAG-AGAGCCTGCAGCAGAGCCTCC	TCTAGCAGAGCCTCCAGCAGAGCCTCC	318	159378	N/A
k141_493294_1	NC_001664.4	92.593	27	2	0	1	27	93379	93353	4.54e-06	41	NC_001664.4	44	25	25	0	92.59	1	-1	ATGAATGAGAACAACATACATAATAAA	ATGAATGAGAACAAAGTACATAATAAA	78	159378	N/A
k141_518986_3	NC_001664.4	92.593	27	2	0	17	43	57548	57522	4.32e-05	41	NC_001664.4	44	25	25	0	92.59	1	-1	GAGAGATGCTGTGTTTCACGGTGGATT	GAGAGATGCTTTGTTCCACGGTGGATT	600	159378	N/A
k141_634248_2	NC_001664.4	92.593	27	2	0	92	118	132318	132292	1.53e-05	41	NC_001664.4	44	25	25	0	92.59	1	-1	TCTATTATAAAGATACACATACACATA	TCTATTATACACATACACATACACATA	225	159378	N/A
k141_648940_1	NC_001664.4	92.593	27	2	0	25	51	131635	131609	9.61e-06	41	NC_001664.4	44	25	25	0	92.59	1	-1	ACATACACATACACAGAGAAAAACACA	ACATACACATACACAGAGACATACACA	147	159378	N/A
k141_684484_1	NC_001664.4	92.593	27	2	0	33	59	18879	18853	1.43e-05	41	NC_001664.4	44	25	25	0	92.59	1	-1	CTTTGAGGCAGGAACAGACTTGGAGAA	CTTTGAGGCAGGATCAGATTTGGAGAA	210	159378	N/A
k141_684507_1	NC_001664.4	92.593	27	1	1	56	82	101630	101605	7.99e-05	37.4	NC_001664.4	40	25	25	1	92.59	1	-1	AAAAAATTAATGTCATAAAACACACAA	AAAAAATTAATA-CATAAAACACACAA	105	159378	N/A
k141_690046_1	NC_001664.4	92.593	27	2	0	170	196	8685	8659	2.27e-05	41	NC_001664.4	44	25	25	0	92.59	1	-1	CTGGGGTTTTTGTTATTGTTGTTGTTA	CTGTGGTTGTTGTTATTGTTGTTGTTA	324	159378	N/A
k141_700553_1	NC_001664.4	92.593	27	2	0	43	69	143417	143391	4.99e-06	41	NC_001664.4	44	25	25	0	92.59	1	-1	CCTATCAAATCACCATGTAATTTGATA	CCTATCGAATGACCATGTAATTTGATA	84	159378	N/A
k141_836837_1	NC_001664.4	92.593	27	2	0	2	28	73653	73627	1.12e-05	41	NC_001664.4	44	25	25	0	92.59	1	-1	AAAATCTTTATATGTCATATTCAGAAA	AAAATCTTTATACGTCATATCCAGAAA	168	159378	N/A
k141_901759_1	NC_001664.4	92.593	27	1	1	226	252	128551	128526	0.000252	37.4	NC_001664.4	40	25	25	1	92.59	1	-1	ATAATCCAATCACCTTCTCCAATATTG	ATTATCCAATCACCTTCTCC-ATATTG	297	159378	N/A
k141_909726_3	NC_001664.4	92.593	27	2	0	50	76	60841	60815	1.09e-05	41	NC_001664.4	44	25	25	0	92.59	1	-1	TGGGGAATTTGGCAAAATATTGGTGTC	TGGGGAATTTGGCAGAATCTTGGTGTC	165	159378	N/A
k141_1066738_2	NC_001664.4	92.593	27	2	0	43	69	138460	138434	9.16e-06	41	NC_001664.4	44	25	25	0	92.59	1	-1	GTTTTTCTCTGAAAATTAAAAGTTAGT	GTTTTTCTCGGAAAATTAAAAGTCAGT	141	159378	N/A
k141_1128782_1	NC_001664.4	92.593	27	2	0	140	166	55128	55102	1.41e-05	41	NC_001664.4	44	25	25	0	92.59	1	-1	AGAAAATGGAAACTGTGCGAAAAGAAT	AGAAAATGGAATCTGTGCCAAAAGAAT	207	159378	N/A
k141_1138562_1	NC_001664.4	92.593	27	1	1	183	208	56979	56953	0.000271	37.4	NC_001664.4	40	25	25	1	92.59	1	-1	TTGTCCTCTCT-CTTTCCAAAGAAATG	TTGTCCTCTGTGCTTTCCAAAGAAATG	318	159378	N/A
k141_1286065_1	NC_001664.4	92.593	27	1	1	327	353	22859	22834	0.000428	37.4	NC_001664.4	40	25	25	1	92.59	1	-1	AAAGGGGTTGGTTTTGTCTCCACTGAC	AAAGGGGTTGGTTTT-TTTCCACTGAC	492	159378	N/A
k141_1297521_2	NC_001664.4	92.593	27	2	0	63	89	132128	132102	7.6e-06	41	NC_001664.4	44	25	25	0	92.59	1	-1	ACATAAACATATATATACACATACACA	ACATACACATACATATACACATACACA	120	159378	N/A
k141_1352961_1	NC_001664.4	92.593	27	1	1	397	423	104102	104077	0.000415	37.4	NC_001664.4	40	25	25	1	92.59	1	-1	GAAGAAAGTATTCTCCATATCACTGCA	GAAGAAAGTGTT-TCCATATCACTGCA	477	159378	N/A
k141_1390609_1	NC_001664.4	92.593	27	2	0	94	120	95022	94996	1.23e-05	41	NC_001664.4	44	25	25	0	92.59	1	-1	CTGAGAAGATTCAATGACATACATTGT	CTGAGAAGATTCAACGACATACAATGT	183	159378	N/A
k141_1405086_1	NC_001664.4	92.593	27	2	0	194	220	103819	103793	1.96e-05	41	NC_001664.4	44	25	25	0	92.59	1	-1	TTTCTCTAGCTGCTTTTAAGATTTTTG	TTTCTCTAGCTGCTTTAAAGCTTTTTG	282	159378	N/A
k141_1421254_1	NC_001664.4	92.593	27	2	0	153	179	30410	30384	3.87e-05	41	NC_001664.4	44	25	25	0	92.59	1	-1	ACATTGATGAATCTCAAAAATATTTTA	ACATTGATCAATTTCAAAAATATTTTA	540	159378	N/A
k141_1497778_1	NC_001664.4	92.593	27	2	0	139	165	92573	92547	1.8e-05	41	NC_001664.4	44	25	25	0	92.59	1	-1	GAACAGCGAACCATGGCCTACCGGCCA	GAAAAGCGAACCATTGCCTACCGGCCA	261	159378	N/A
k141_1594711_1	NC_001664.4	92.593	27	1	1	18	43	88915	88889	3.9e-05	37.4	NC_001664.4	40	25	25	1	92.59	1	-1	CCTTAAAAAA-CACAGTATTTATAAAG	CCTTAAAAAAACACAGTATTTAAAAAG	60	159378	N/A
k141_1617457_1	NC_001664.4	92.593	27	2	0	23	49	8682	8656	5.44e-06	41	NC_001664.4	44	25	25	0	92.59	1	-1	TGCTTGTTGTTATTGCTGTTGTTATTG	TGGTTGTTGTTATTGTTGTTGTTATTG	90	159378	N/A
k141_1654100_1	NC_001664.4	92.593	27	2	0	397	423	4634	4608	3.01e-05	41	NC_001664.4	44	25	25	0	92.59	1	-1	TATTTATGTTATTTTATTTTTTTATTT	TATTTATGTTATTTTTTTTTTTAATTT	423	159378	N/A
k141_1693691_1	NC_001664.4	92.593	27	1	1	149	174	57278	57252	0.000203	37.4	NC_001664.4	40	25	25	1	92.59	1	-1	TAATTTTGATTTATAAAAAAA-ATACA	TAATTTTGATTTGTAAAAAAAGATACA	243	159378	N/A
k141_1759210_1	NC_001664.4	92.593	27	1	1	30	56	130538	130513	6.35e-05	37.4	NC_001664.4	40	25	25	1	92.59	1	-1	ATTTAAATTTTTAATGATTAAAAAAAT	ATTTAAATTTTTAAT-ATTAAAACAAT	87	159378	N/A
k141_1766290_1	NC_001664.4	92.593	27	1	1	145	171	97495	97470	0.00035	37.4	NC_001664.4	40	25	25	1	92.59	1	-1	CTAGAACAAATCAGAAACCCTTCACCA	CTAGAACAAATCAGAAA-CATTCACCA	405	159378	N/A
k141_1772608_1	NC_001664.4	92.593	27	2	0	37	63	132162	132136	1.07e-05	41	NC_001664.4	44	25	25	0	92.59	1	-1	ATACACATTCACACACACATACATATA	ATACACATACACATACACATACATATA	162	159378	N/A
k141_1833787_1	NC_001664.4	92.593	27	1	1	159	184	67138	67112	0.000166	37.4	NC_001664.4	40	25	25	1	92.59	1	-1	GAGTATTC-TGGGTGAAAATTCCTCTA	GAGTATTCGTGTGTGAAAATTCCTCTA	201	159378	N/A
k141_1865957_1	NC_001664.4	92.593	27	1	1	8	33	47611	47585	0.000171	37.4	NC_001664.4	40	25	25	1	92.59	1	-1	CAAGTTTGGATTGTATTTTAT-GTGTA	CAAGTATGGATTGTATTTTATCGTGTA	207	159378	N/A
k141_1876914_1	NC_001664.4	92.593	27	1	1	342	368	147695	147670	0.000415	37.4	NC_001664.4	40	25	25	1	92.59	1	-1	GAATTGTATATTTAGCTGTAAACTATT	GAATTGTATATATAGCTGTAAA-TATT	477	159378	N/A
k141_1878414_1	NC_001664.4	92.593	27	2	0	30	56	48751	48725	1.56e-05	41	NC_001664.4	44	25	25	0	92.59	1	-1	TTGCTTTGAATTGAGTGTTTTATATTT	TTTCTTTGAATTGAGTGTTTTTTATTT	228	159378	N/A
k141_1880880_1	NC_001664.4	92.593	27	2	0	62	88	2387	2361	9.16e-06	41	NC_001664.4	44	25	25	0	92.59	1	-1	AGGAGGAAGAGAGGGAGAAAGGGACAC	AGGAGGAAGAGAGGAAGAAACGGACAC	141	159378	N/A
k141_1883240_2	NC_001664.4	92.593	27	1	1	530	556	73666	73641	0.000728	37.4	NC_001664.4	40	25	25	1	92.59	1	-1	TCTGAGTAAACTACAAAATCTTTATAC	TCTGA-TAAACTCCAAAATCTTTATAC	822	159378	N/A
k141_1906106_1	NC_001664.4	92.593	27	1	1	19	44	95833	95807	0.000139	37.4	NC_001664.4	40	25	25	1	92.59	1	-1	GTTGATGTAA-TCCAAATCAAAGACTA	GTTGATGTAAATCCATATCAAAGACTA	171	159378	N/A
k141_1998172_1	NC_001664.4	92.593	27	0	1	57	81	131807	131781	0.000166	38.3	NC_001664.4	41	25	25	2	92.59	1	-1	ATACACATACA--TACACATACACAGA	ATACACATACACATACACATACACAGA	201	159378	N/A
k141_2025323_1	NC_001664.4	92.593	27	1	1	5	31	5761	5736	0.000112	37.4	NC_001664.4	40	25	25	1	92.59	1	-1	AAACAAAACAAAAAGAAACCACTAAAC	AAACAAAACAACAAGAAACCA-TAAAC	141	159378	N/A
k141_2043200_1	NC_001664.4	92.593	27	2	0	17	43	3264	3238	4.77e-06	41	NC_001664.4	44	25	25	0	92.59	1	-1	CGGTTGTGGTGTTTTGTTTTTTTTTTT	CGGTTGTGGTGGTGTGTTTTTTTTTTT	81	159378	N/A
k141_2056639_1	NC_001664.4	92.593	27	1	1	705	731	118984	118959	0.000752	37.4	NC_001664.4	40	25	25	1	92.59	1	-1	ATCACCTATCTCTCTCTACTGTGTCAT	ATCACCTACCTCTCTCTACT-TGTCAT	849	159378	N/A
k141_115863_3	NC_001664.4	92.593	27	2	0	27	53	69265	69291	5.88e-06	41	NC_001664.4	44	25	25	0	92.59	1	1	GTTTAGTTTTCTAGGATTTGGCATTTT	GTTTAGTTCTCTAGGATTTGGTATTTT	96	159378	N/A
k141_130968_1	NC_001664.4	92.593	27	1	1	139	165	26351	26376	0.000144	37.4	NC_001664.4	40	25	25	1	92.59	1	1	GAGAATGTGGGCCCTATAGAATGTATG	GAGAATGTGGGCCCTAGAGAA-GTATG	177	159378	N/A
k141_274098_1	NC_001664.4	92.593	27	2	0	321	347	134457	134483	3.63e-05	41	NC_001664.4	44	25	25	0	92.59	1	1	AAGAAGTATTTCTAGCAACATGTTTTT	AAGTAGTCTTTCTAGCAACATGTTTTT	507	159378	N/A
k141_276579_1	NC_001664.4	92.593	27	1	1	114	139	131599	131625	0.000475	37.4	NC_001664.4	40	25	25	1	92.59	1	1	TGTATGT-TATTTGTATGTCTCTGTGT	TGTATGTGTATGTGTATGTCTCTGTGT	543	159378	N/A
k141_504776_1	NC_001664.4	92.593	27	2	0	61	87	10099	10125	2.61e-05	41	NC_001664.4	44	25	25	0	92.59	1	1	TTCCATTCTCTCTCTTTTTTTTTTTTT	TTCCATTCTCTTTATTTTTTTTTTTTT	369	159378	N/A
k141_613253_2	NC_001664.4	92.593	27	1	1	39	64	122823	122849	0.000174	37.4	NC_001664.4	40	25	25	1	92.59	1	1	AAACA-TTCAAAATCATATCAAAAAGA	AAACAATTCAAAATCGTATCAAAAAGA	210	159378	N/A
k141_624479_1	NC_001664.4	92.593	27	1	1	8	34	135026	135051	8.98e-05	37.4	NC_001664.4	40	25	25	1	92.59	1	1	TAATTAAATTTTTAGAAATTCACATTA	TAATTAAATTTTTA-CAATTCACATTA	117	159378	N/A
k141_679962_1	NC_001664.4	92.593	27	2	0	48	74	126004	126030	8.71e-06	41	NC_001664.4	44	25	25	0	92.59	1	1	TATTCTGTTTTATTTCTTTTTAAAAAA	TATACTGTTTTATTTTTTTTTAAAAAA	135	159378	N/A
k141_801999_1	NC_001664.4	92.593	27	2	0	85	111	125995	126021	8.27e-06	41	NC_001664.4	44	25	25	0	92.59	1	1	GATATCCGTTATTCTGTTTTATTTTTT	GATTTCCGTTATACTGTTTTATTTTTT	129	159378	N/A
k141_804816_1	NC_001664.4	92.593	27	1	1	37	63	27098	27123	0.000397	37.4	NC_001664.4	40	25	25	1	92.59	1	1	AAAATAACTTTATTTTCCCAAACAAAA	AAAATAACTTTATTTTCAC-AACAAAA	456	159378	N/A
k141_842660_1	NC_001664.4	92.593	27	1	1	55	81	142234	142259	9.26e-05	37.4	NC_001664.4	40	25	25	1	92.59	1	1	CCAGGAATTTATGATTTTAAAGATATC	CCAGAAATTTA-GATTTTAAAGATATC	120	159378	N/A
k141_848473_6	NC_001664.4	92.593	27	2	0	173	199	47079	47105	1.58e-05	41	NC_001664.4	44	25	25	0	92.59	1	1	AAACCTTTATTTTGAAATTGAAGTTTT	AAACCTTTATTTTAACATTGAAGTTTT	231	159378	N/A
k141_1028145_1	NC_001664.4	92.593	27	1	1	72	97	71822	71848	0.000166	37.4	NC_001664.4	40	25	25	1	92.59	1	1	TGTCGC-CTGGGTCTTGAAGAAGAAGA	TGTCGCACTGGGTTTTGAAGAAGAAGA	201	159378	N/A
k141_1166920_2	NC_001664.4	92.593	27	2	0	122	148	107283	107309	3.72e-05	41	NC_001664.4	44	25	25	0	92.59	1	1	TTTTAATTTTCTGGCTATTTGACAATA	TTTTTATTTTTTGGCTATTTGACAATA	519	159378	N/A
k141_1215105_1	NC_001664.4	92.593	27	1	1	408	434	43172	43197	0.000475	37.4	NC_001664.4	40	25	25	1	92.59	1	1	AAAACTTTTAGCTTGAAAATCATTTTC	AAAACGTTTAGCTTGAAAAT-ATTTTC	543	159378	N/A
k141_1230572_1	NC_001664.4	92.593	27	1	1	173	199	28130	28155	0.000233	37.4	NC_001664.4	40	25	25	1	92.59	1	1	AAAACAAATTAGTAAGTACTTGTTATC	AAAACAAAATAGTAAGTACTT-TTATC	276	159378	N/A
k141_1246756_1	NC_001664.4	92.593	27	1	1	22	47	72578	72604	9.53e-05	37.4	NC_001664.4	40	25	25	1	92.59	1	1	TTCCCAGAA-GTGGAGATTTCTCTGAC	TTCCAAGAATGTGGAGATTTCTCTGAC	123	159378	N/A
k141_1272021_1	NC_001664.4	92.593	27	1	1	254	280	129944	129969	0.000488	37.4	NC_001664.4	40	25	25	1	92.59	1	1	GCATTGTCTGTGGGTCTGTAGCTTCTA	GCATTGTCTGTGGGTCTG-AGCTACTA	558	159378	N/A
k141_1342017_1	NC_001664.4	92.593	27	2	0	295	321	132116	132142	3.25e-05	41	NC_001664.4	44	25	25	0	92.59	1	1	TGTATGTGTATGTGTCTATCTATATGT	TGTATGTGTATGTGTATATGTATATGT	456	159378	N/A
k141_1431916_1	NC_001664.4	92.593	27	0	1	63	87	116769	116795	0.00023	38.3	NC_001664.4	41	25	25	2	92.59	1	1	AGTATT--ATTCTTAGAAAGTGAAATG	AGTATTGAATTCTTAGAAAGTGAAATG	273	159378	N/A
k141_1443581_1	NC_001664.4	92.593	27	2	0	17	43	8602	8628	3.87e-06	41	NC_001664.4	44	25	25	0	92.59	1	1	AAAAAAAAAAATCTATGTATGCATTGT	AAAAAAAATAATTTATGTATGCATTGT	69	159378	N/A
k141_1591290_1	NC_001664.4	92.593	27	1	1	47	72	4613	4639	0.000103	37.4	NC_001664.4	40	25	25	1	92.59	1	1	AAAAAAAAAAATCA-ATAAATATAGTG	AAAAAAAAAAATAACATAAATATAGTG	132	159378	N/A
k141_1614309_1	NC_001664.4	92.593	27	1	1	283	309	133400	133425	0.000556	37.4	NC_001664.4	40	25	25	1	92.59	1	1	TTGTCATATTTAAATCTTTCCTCACAT	TTGTCATATTTAAATC-GTCCTCACAT	633	159378	N/A
k141_1678589_1	NC_001664.4	92.593	27	1	1	586	612	22522	22547	0.001	37.4	NC_001664.4	40	25	25	1	92.59	1	1	AATCTCTTTTCCTGTCATTTTTACTCA	AATC-CTTCTCCTGTCATTTTTACTCA	1017	159378	N/A
k141_1692407_1	NC_001664.4	92.593	27	1	1	103	129	120719	120744	0.000174	37.4	NC_001664.4	40	25	25	1	92.59	1	1	GGGGAAGCAAACAAGAAAAAAAAAAAG	GGGGAAGCAAA-AAGAAAAAAGAAAAG	210	159378	N/A
k141_1799512_1	NC_001664.4	92.593	27	2	0	1	27	132133	132159	1.09e-05	41	NC_001664.4	44	25	25	0	92.59	1	1	ATGTATATGTATGTCTATGTGTTTGTG	ATGTATATGTATGTGTATGTGTATGTG	165	159378	N/A
k141_1878068_1	NC_001664.4	92.593	27	1	1	206	232	111206	111231	0.000453	37.4	NC_001664.4	40	25	25	1	92.59	1	1	TCACTTTTCGCTGCCTGTGCTCTGACG	TCACTTTTCGCTGACTGTG-TCTGACG	519	159378	N/A
k141_1929361_3	NC_001664.4	92.593	27	1	1	64	89	61173	61199	0.000142	37.4	NC_001664.4	40	25	25	1	92.59	1	1	GGCT-TCAACTCCTTAAAGATAAAGTG	GGCTGTCAACTCCTTAGAGATAAAGTG	174	159378	N/A
k141_2051511_1	NC_001664.4	92.593	27	1	1	15	40	40633	40659	0.000122	37.4	NC_001664.4	40	25	25	1	92.59	1	1	GACAGCAA-ATCTCAAAAATATGCTTG	GACAGCAATATCTCAAAAATATTCTTG	153	159378	N/A
k141_13700_1	NC_001664.4	92.308	26	2	0	7	32	131219	131194	4.06e-05	39.2	NC_001664.4	42	24	24	0	92.31	1	-1	ACACACGCACATGCACAGACACACGC	ACACACGCACAGACACAGACACACGC	174	159378	N/A
k141_41543_1	NC_001664.4	92.308	26	2	0	90	115	81397	81372	3.43e-05	39.2	NC_001664.4	42	24	24	0	92.31	1	-1	AGTAAGTTTTAAAGCTTTTCTTAAAC	AGTAAGTTTTAAAGCCCTTCTTAAAC	150	159378	N/A
k141_72558_1	NC_001664.4	92.308	26	1	1	205	229	8679	8654	0.000871	35.6	NC_001664.4	38	24	24	1	92.31	1	-1	TTGTT-TTATTGTTGTTGTTATTATT	TTGTTGTTATTGTTGTTGTTATTGTT	294	159378	N/A
k141_119290_1	NC_001664.4	92.308	26	1	1	24	48	126434	126409	0.00038	35.6	NC_001664.4	38	24	24	1	92.31	1	-1	AATGCAAAAAGAATTAA-GATTCAAC	AATGCAAAAAGAATTAATGATTCGAC	138	159378	N/A
k141_160366_1	NC_001664.4	92.308	26	1	1	93	118	147663	147639	0.000523	35.6	NC_001664.4	38	24	24	1	92.31	1	-1	ATACTTAAATGAAGATAGAAAGAATC	ATATTTAAATGAAGATA-AAAGAATC	183	159378	N/A
k141_164783_1	NC_001664.4	92.308	26	2	0	334	359	26946	26921	0.000102	39.2	NC_001664.4	42	24	24	0	92.31	1	-1	TTTGTGAATGAGAAAATGTATCTGTT	TTTGTGAATGAGACACTGTATCTGTT	411	159378	N/A
k141_194494_1	NC_001664.4	92.308	26	1	1	51	76	149871	149847	0.000288	35.6	NC_001664.4	38	24	24	1	92.31	1	-1	ATCATCAAATAAGTGAATAGATAATA	ATCAT-AAATAAATGAATAGATAATA	108	159378	N/A
k141_234408_1	NC_001664.4	92.308	26	2	0	40	65	113494	113469	4.13e-05	39.2	NC_001664.4	42	24	24	0	92.31	1	-1	TTCGATTACAACATTTTCTCCCCAAA	TTCGATTCGAACATTTTCTCCCCAAA	177	159378	N/A
k141_259595_1	NC_001664.4	92.308	26	1	1	110	134	127254	127229	0.000418	35.6	NC_001664.4	38	24	24	1	92.31	1	-1	AAGAAAATT-CAGATCTAATTCATAT	AAGAAAATTGCAGATCTAATTCACAT	150	159378	N/A
k141_313616_1	NC_001664.4	92.308	26	2	0	31	56	117657	117632	2.13e-05	39.2	NC_001664.4	42	24	24	0	92.31	1	-1	TTACTTGTTTATATACTCATAGAAAA	TTAGTTTTTTATATACTCATAGAAAA	99	159378	N/A
k141_342496_1	NC_001664.4	92.308	26	2	0	383	408	31030	31005	0.000114	39.2	NC_001664.4	42	24	24	0	92.31	1	-1	TTTTTAACTGTGTCTGTTTTTGTCTT	TTTTTAACAGTGTCTGTTTTTTTCTT	456	159378	N/A
k141_345989_1	NC_001664.4	92.308	26	2	0	137	162	132131	132106	9.18e-05	39.2	NC_001664.4	42	24	24	0	92.31	1	-1	TACACACACACAGACATATACACATA	TACACATACACATACATATACACATA	372	159378	N/A
k141_379523_1	NC_001664.4	92.308	26	1	1	58	82	129940	129915	0.000241	35.6	NC_001664.4	38	24	24	1	92.31	1	-1	TCCTTTGCTTCCAATCT-CAATCAAA	TCCTCTGCTTCCAATCTACAATCAAA	93	159378	N/A
k141_385267_2	NC_001664.4	92.308	26	2	0	370	395	131927	131902	0.000164	39.2	NC_001664.4	42	24	24	0	92.31	1	-1	ATACACATACACGTACACATACGCAG	ATACACATACACATACACATACACAG	651	159378	N/A
k141_392447_1	NC_001664.4	92.308	26	2	0	12	37	114254	114229	5.3e-05	39.2	NC_001664.4	42	24	24	0	92.31	1	-1	TGAAGGGATTATTCAAGAAATCACTC	TGAAGGATTTATTCAAGAAATCACTC	222	159378	N/A
k141_430115_1	NC_001664.4	92.308	26	2	0	303	328	129247	129222	0.000178	39.2	NC_001664.4	42	24	24	0	92.31	1	-1	TCCTGCAAAATGGATATTATTTAAAA	TCCTACAAAATGGATATTATTAAAAA	705	159378	N/A
k141_454964_1	NC_001664.4	92.308	26	1	1	80	105	62675	62651	0.000662	35.6	NC_001664.4	38	24	24	1	92.31	1	-1	TAAGTGAAATGTATGTACACATTGTT	TAAGTGAGAT-TATGTACACATTGTT	228	159378	N/A
k141_464407_1	NC_001664.4	92.308	26	2	0	82	107	64603	64578	3.82e-05	39.2	NC_001664.4	42	24	24	0	92.31	1	-1	GAGATTGATCCAGAATTATTAAAAAT	GATATTGATCCAGAATTATTAATAAT	165	159378	N/A
k141_472702_1	NC_001664.4	92.308	26	2	0	27	52	2395	2370	2.57e-05	39.2	NC_001664.4	42	24	24	0	92.31	1	-1	GGAGGAGGAGAAGGGAGAGAGGAAGA	GGAGGAGGAGGAGGAAGAGAGGAAGA	117	159378	N/A
k141_506231_1	NC_001664.4	92.308	26	1	1	53	77	125577	125552	0.000212	35.6	NC_001664.4	38	24	24	1	92.31	1	-1	TGAAAATTAAAGCCAAATGAG-ATAT	TGAAAATTAAAGCCAAATCAGCATAT	84	159378	N/A
k141_580775_2	NC_001664.4	92.308	26	2	0	18	43	74608	74583	2.73e-05	39.2	NC_001664.4	42	24	24	0	92.31	1	-1	AATGCTTCTCCCAGCAGATGGGGAAT	AATGCTTCTCCCAGGAGATGTGGAAT	123	159378	N/A
k141_601470_1	NC_001664.4	92.308	26	2	0	25	50	45668	45643	3.43e-05	39.2	NC_001664.4	42	24	24	0	92.31	1	-1	GAGTCAAATAAGTTGAGAGTATTGTT	GAGTCGAATAAGTAGAGAGTATTGTT	150	159378	N/A
k141_619145_1	NC_001664.4	92.308	26	1	1	44	68	8673	8648	0.00039	35.6	NC_001664.4	38	24	24	1	92.31	1	-1	TTATTCTT-TTGTTATTGTTGTTGTT	TTATTGTTGTTGTTATTGTTGTTGTT	141	159378	N/A
k141_674093_1	NC_001664.4	92.308	26	2	0	175	200	137380	137355	9.02e-05	39.2	NC_001664.4	42	24	24	0	92.31	1	-1	GCAGATGTTACAGCCAGATCAGTGCC	GCAGAAGTTACAGCCAGTTCAGTGCC	366	159378	N/A
k141_682003_1	NC_001664.4	92.308	26	2	0	47	72	106231	106206	6.76e-05	39.2	NC_001664.4	42	24	24	0	92.31	1	-1	TCCAGAAGAAGGAACAGGCAGCAATC	TCCAGAAGAAGGATCAAGCAGCAATC	279	159378	N/A
k141_714215_1	NC_001664.4	92.308	26	1	1	156	180	127167	127142	0.000599	35.6	NC_001664.4	38	24	24	1	92.31	1	-1	CATCATCATCATCAACATC-TCAGCT	CATCATCATCATCATCATCATCAGCT	207	159378	N/A
k141_789361_1	NC_001664.4	92.308	26	2	0	38	63	41815	41790	2.5e-05	39.2	NC_001664.4	42	24	24	0	92.31	1	-1	GGTTCATGTTTACAAGGTGGTTTCAG	GGTTCATGTTTACAAGGAGGTTTTAG	114	159378	N/A
k141_827517_1	NC_001664.4	92.308	26	1	1	183	207	50318	50293	0.000719	35.6	NC_001664.4	38	24	24	1	92.31	1	-1	TGGGTGTC-ATACATATATTTCCCAT	TGGGTGTCGATACATATATTTCTCAT	246	159378	N/A
k141_828355_1	NC_001664.4	92.308	26	1	1	37	62	124540	124516	0.000466	35.6	NC_001664.4	38	24	24	1	92.31	1	-1	TTCAAAGATTTTTCAATCTTAGGAAA	TTCAAA-ATTTTTCAATCTTACGAAA	165	159378	N/A
k141_849779_1	NC_001664.4	92.308	26	1	1	115	140	130157	130133	0.000532	35.6	NC_001664.4	38	24	24	1	92.31	1	-1	ATGTCTTCCATGAACAAAAATGCAAA	ATGTTTTCCA-GAACAAAAATGCAAA	186	159378	N/A
k141_892184_2	NC_001664.4	92.308	26	1	1	81	105	4551	4526	0.00038	35.6	NC_001664.4	38	24	24	1	92.31	1	-1	GGGAGATAAACAAGAAA-AGCCAAAA	GGGAGATAAACAAGAAACAGGCAAAA	138	159378	N/A
k141_904148_1	NC_001664.4	92.308	26	1	1	130	154	76634	76609	0.000475	35.6	NC_001664.4	38	24	24	1	92.31	1	-1	GCAAAGCACAGCAGAGTAC-ACAAAA	GCAAATCACAGCAGAGTACAACAAAA	168	159378	N/A
k141_948062_1	NC_001664.4	92.308	26	2	0	1	26	18531	18506	9.49e-05	39.2	NC_001664.4	42	24	24	0	92.31	1	-1	ACTATTAAATATTTTGGTATATTTTC	ACTATTAAATATTTCGGTAGATTTTC	384	159378	N/A
k141_972118_1	NC_001664.4	92.308	26	1	1	25	49	145999	145974	0.000599	35.6	NC_001664.4	38	24	24	1	92.31	1	-1	ATTGAGGATTGCAGAGATG-ATGACT	ATTCAGGATTGCAGAGATGTATGACT	207	159378	N/A
k141_972838_1	NC_001664.4	92.308	26	1	1	154	179	141434	141410	0.000513	35.6	NC_001664.4	38	24	24	1	92.31	1	-1	ACATCTTATAAAGACCACTTTTTAAA	ACATCTTA-AAAGACCACTTTTAAAA	180	159378	N/A
k141_973571_1	NC_001664.4	92.308	26	1	1	17	42	27110	27086	0.000709	35.6	NC_001664.4	38	24	24	1	92.31	1	-1	ATAAAGTGTATTTTTCCTTTAAAACA	ATAAAGT-TATTTTTCCTTTTAAACA	243	159378	N/A
k141_981006_1	NC_001664.4	92.308	26	2	0	31	56	132126	132101	2.73e-05	39.2	NC_001664.4	42	24	24	0	92.31	1	-1	ATACACATACATACACACATAAACAT	ATACACATACATATACACATACACAT	123	159378	N/A
k141_1009729_2	NC_001664.4	92.308	26	1	1	115	139	46691	46666	0.000795	35.6	NC_001664.4	38	24	24	1	92.31	1	-1	GCTACTTT-TAATTTTCTGCCTTATT	GCTACTTTGTATTTTTCTGCCTTATT	270	159378	N/A
k141_1015895_3	NC_001664.4	92.308	26	1	1	101	125	29533	29508	0.000371	35.6	NC_001664.4	38	24	24	1	92.31	1	-1	TCTACATTTTC-AATTTAATTGTTTT	TCTACATTTTCAAATTTATTTGTTTT	135	159378	N/A
k141_1017266_1	NC_001664.4	92.308	26	2	0	48	73	133266	133241	1.9e-05	39.2	NC_001664.4	42	24	24	0	92.31	1	-1	TAATTCTAATGAAAAATGTGCAAATA	TAATTCTAATGAAAAATGTACCAATA	90	159378	N/A
k141_1024234_1	NC_001664.4	92.308	26	0	1	78	103	92433	92410	0.000342	36.5	NC_001664.4	39	24	24	2	92.31	1	-1	TCTTAATAAAAACGAATTAAACATTG	TCTTAA--AAAACGAATTAAACATTG	126	159378	N/A
k141_1045643_2	NC_001664.4	92.308	26	2	0	5	30	8678	8653	2.13e-05	39.2	NC_001664.4	42	24	24	0	92.31	1	-1	TGTTTTTTTTGTTGTTGTTATTGTTG	TGTTGTTATTGTTGTTGTTATTGTTG	99	159378	N/A
k141_1073789_3	NC_001664.4	92.308	26	1	1	240	265	55116	55092	0.001	35.6	NC_001664.4	38	24	24	1	92.31	1	-1	CTGTGCCAAAAGAAAGGGACACAGCT	CTGTGCCAAAAGAATGGGAC-CAGCT	315	159378	N/A
k141_1093438_1	NC_001664.4	92.308	26	2	0	260	285	72610	72585	9.88e-05	39.2	NC_001664.4	42	24	24	0	92.31	1	-1	AACATTTTCAGAGAAATCTCCACATT	AACAATGTCAGAGAAATCTCCACATT	399	159378	N/A
k141_1127798_1	NC_001664.4	92.308	26	2	0	337	362	99983	99958	0.000105	39.2	NC_001664.4	42	24	24	0	92.31	1	-1	AAAATCAAAAATTATTTTGCATCTGA	AAAATCCAAAATTTTTTTGCATCTGA	423	159378	N/A
k141_1167825_1	NC_001664.4	92.308	26	2	0	48	73	134114	134089	2.5e-05	39.2	NC_001664.4	42	24	24	0	92.31	1	-1	AAACCACCCAAAAATAAATAGATTAA	AAATCACCCAAAAATAAAAAGATTAA	114	159378	N/A
k141_1177442_1	NC_001664.4	92.308	26	2	0	181	206	98158	98133	0.000135	39.2	NC_001664.4	42	24	24	0	92.31	1	-1	GTTAAAGAAACTGCCAACCTCTTCCT	GTTAAAAAAACGGCCAACCTCTTCCT	540	159378	N/A
k141_1181213_1	NC_001664.4	92.308	26	1	1	147	172	147660	147636	0.000551	35.6	NC_001664.4	38	24	24	1	92.31	1	-1	TTTAAATGAAGAAAAAAGAACTCATT	TTTAAATGAAGATAAAAGAA-TCATT	192	159378	N/A
k141_1181213_2	NC_001664.4	92.308	26	2	0	105	130	29334	29309	3.43e-05	39.2	NC_001664.4	42	24	24	0	92.31	1	-1	ACATAAATTAAGATCTATATGCATCT	ACATAAACTTAGATCTATATGCATCT	150	159378	N/A
k141_1182018_1	NC_001664.4	92.308	26	1	1	113	138	60918	60894	0.000409	35.6	NC_001664.4	38	24	24	1	92.31	1	-1	TAAGTCTAAACATGATATTCATTTAT	TAAGTCTAGACATGATATTC-TTTAT	147	159378	N/A
k141_1205419_1	NC_001664.4	92.308	26	1	1	77	101	123673	123648	0.000532	35.6	NC_001664.4	38	24	24	1	92.31	1	-1	ACAAAAAACA-CCTAACAAGACAGAA	ACAACAAACATCCTAACAAGACAGAA	186	159378	N/A
k141_1221473_1	NC_001664.4	92.308	26	2	0	166	191	73153	73128	4.91e-05	39.2	NC_001664.4	42	24	24	0	92.31	1	-1	TATTATTTTAAACTGGAAAAGAAAGA	TATTATCTCAAACTGGAAAAGAAAGA	207	159378	N/A
k141_1329021_1	NC_001664.4	92.308	26	2	0	261	286	130530	130505	9.41e-05	39.2	NC_001664.4	42	24	24	0	92.31	1	-1	TTTTAATTTTAAAACAATTTGATTAT	TTTTAATATTAAAACAATTTTATTAT	381	159378	N/A
k141_1348449_1	NC_001664.4	92.308	26	1	1	47	72	138230	138206	0.000447	35.6	NC_001664.4	38	24	24	1	92.31	1	-1	AGATCAGTGGGTACCAGAGGTTGGGG	AGATCAGTGGGTACC-GCGGTTGGGG	159	159378	N/A
k141_1382026_1	NC_001664.4	92.308	26	0	1	8	31	8664	8639	0.000456	36.5	NC_001664.4	39	24	24	2	92.31	1	-1	TTGTTATTGTTGT--TTTTATGTTAA	TTGTTATTGTTGTTGTTTTATGTTAA	162	159378	N/A
k141_1406663_2	NC_001664.4	92.308	26	2	0	33	58	127170	127145	8.09e-05	39.2	NC_001664.4	42	24	24	0	92.31	1	-1	CATCATCTTCATCGTCATCATCATCA	CATCATCATCATCATCATCATCATCA	330	159378	N/A
k141_1408878_1	NC_001664.4	92.308	26	2	0	360	385	48127	48102	0.000123	39.2	NC_001664.4	42	24	24	0	92.31	1	-1	TGCTTCTGATTGTGAAGATGTGTTTT	TGCTTCTGATTGTGAGTATGTGTTTT	495	159378	N/A
k141_1420290_1	NC_001664.4	92.308	26	2	0	115	140	9862	9837	0.000122	39.2	NC_001664.4	42	24	24	0	92.31	1	-1	TTTTTTTTTTCCATTTTTAATTGTAT	TTTTTGTTTTCCATTTTTAATTTTAT	489	159378	N/A
k141_1420513_1	NC_001664.4	92.308	26	2	0	184	209	132138	132113	7.15e-05	39.2	NC_001664.4	42	24	24	0	92.31	1	-1	ATTCATATACATATACACATACATAT	ATACATATACACATACACATACATAT	294	159378	N/A
k141_1463596_1	NC_001664.4	92.308	26	2	0	71	96	66381	66356	8.94e-05	39.2	NC_001664.4	42	24	24	0	92.31	1	-1	TTTCTTTTGTGCTCTGGAATTTAAAT	TTTCTTTTGTGGTGTGGAATTTAAAT	363	159378	N/A
k141_1507899_1	NC_001664.4	92.308	26	2	0	248	273	131640	131615	0.000127	39.2	NC_001664.4	42	24	24	0	92.31	1	-1	CAGAGACACAGACATACACAGAGACA	CAGAGACATACACATACACAGAGACA	510	159378	N/A
k141_1511877_1	NC_001664.4	92.308	26	1	1	43	67	128726	128701	0.000399	35.6	NC_001664.4	38	24	24	1	92.31	1	-1	TGGA-GTACAACATCTGAAAAAAATA	TGGACGTACAACATCTAAAAAAAATA	144	159378	N/A
k141_1512567_1	NC_001664.4	92.308	26	1	1	34	59	20921	20897	0.00026	35.6	NC_001664.4	38	24	24	1	92.31	1	-1	ACAATTTTAAATATTGTATATGCTCA	ACAATTTTAA-TATTGTATATTCTCA	99	159378	N/A
k141_1586900_1	NC_001664.4	92.308	26	1	1	111	136	63711	63687	0.000766	35.6	NC_001664.4	38	24	24	1	92.31	1	-1	GAAACTAGAGACTTGCATGATGTGTT	GAAACTA-AGACTTGCATGAAGTGTT	261	159378	N/A
k141_1587807_1	NC_001664.4	92.308	26	2	0	45	70	51127	51102	4.37e-05	39.2	NC_001664.4	42	24	24	0	92.31	1	-1	TATTTGTTTTTTTTGGGTAGAGATGG	TATCTGTTGTTTTTGGGTAGAGATGG	186	159378	N/A
k141_1627082_1	NC_001664.4	92.308	26	2	0	221	246	76505	76480	0.000139	39.2	NC_001664.4	42	24	24	0	92.31	1	-1	ACAATTTCCAGAGGACAAGCTTGAAA	ACAAATTCCAGAGGACAACCTTGAAA	555	159378	N/A
k141_1649653_1	NC_001664.4	92.308	26	2	0	49	74	77518	77493	3.67e-05	39.2	NC_001664.4	42	24	24	0	92.31	1	-1	GACAGAATTCAAAATAGTGCTAGCCT	GACAGAAATCAAAATAGTGCTATCCT	159	159378	N/A
k141_1681311_1	NC_001664.4	92.308	26	1	1	167	192	129696	129672	0.000738	35.6	NC_001664.4	38	24	24	1	92.31	1	-1	ATAGGCCCAGAGCAGGAAAGTGGAAA	ATAGGCCCAGAGGAGGAAA-TGGAAA	252	159378	N/A
k141_1693075_1	NC_001664.4	92.308	26	1	1	11	36	51426	51402	0.000212	35.6	NC_001664.4	38	24	24	1	92.31	1	-1	ATACATCACATTTTAATTTTGAAATA	ATACAT-AGATTTTAATTTTGAAATA	84	159378	N/A
k141_1710756_2	NC_001664.4	92.308	26	1	1	63	88	135368	135344	0.000589	35.6	NC_001664.4	38	24	24	1	92.31	1	-1	AGAGCGTAATTTGAACAATGACATTA	AGAGC-TAATATGAACAATGACATTA	204	159378	N/A
k141_1733320_1	NC_001664.4	92.308	26	1	1	135	159	84483	84458	0.000776	35.6	NC_001664.4	38	24	24	1	92.31	1	-1	TGGCCTTTTCGTTGCGATT-ATATTC	TGGCCTTTTCGTTGTGATTAATATTC	264	159378	N/A
k141_1741188_2	NC_001664.4	92.308	26	1	1	19	43	98318	98293	0.000589	35.6	NC_001664.4	38	24	24	1	92.31	1	-1	ATCTTTTTTAATGAAGGT-AACAACT	ATCTTTTTTAATGAAGCTGAACAACT	204	159378	N/A
k141_1751425_2	NC_001664.4	92.308	26	1	1	60	84	150903	150878	0.000222	35.6	NC_001664.4	38	24	24	1	92.31	1	-1	AGAAATAGA-AAAAAGAGAGGAAAGA	AGAAAGAGATAAAAAGAGAGGAAAGA	87	159378	N/A
k141_1758338_1	NC_001664.4	92.308	26	2	0	208	233	39995	39970	0.000133	39.2	NC_001664.4	42	24	24	0	92.31	1	-1	AATAAAGATTTTCTATGTGAAGGAAT	AATAAAGATTTTCTGTGTGAGGGAAT	531	159378	N/A
k141_1762197_1	NC_001664.4	92.308	26	1	1	110	134	3291	3266	0.000671	35.6	NC_001664.4	38	24	24	1	92.31	1	-1	GGGAAGGTGGATGGG-CGGTGGGCGT	GGGAAGGTGGATGGGCCGGCGGGCGT	231	159378	N/A
k141_1795238_1	NC_001664.4	92.308	26	1	1	41	66	21557	21533	0.000203	35.6	NC_001664.4	38	24	24	1	92.31	1	-1	TTCGCAGCAATTTGGAAAAGACTGGA	TTCTCAGCAATTTGG-AAAGACTGGA	81	159378	N/A
k141_1830147_3	NC_001664.4	92.308	26	1	1	57	82	147996	147972	0.000428	35.6	NC_001664.4	38	24	24	1	92.31	1	-1	AAAGAAAAGAATCTGTACTATAAACA	AAAGAAAAGAATATGTA-TATAAACA	153	159378	N/A
k141_2005609_1	NC_001664.4	92.308	26	1	1	2	27	25841	25817	0.000333	35.6	NC_001664.4	38	24	24	1	92.31	1	-1	TGCAATGTGTATTTATTTTAAAAAGA	TGAAATGT-TATTTATTTTAAAAAGA	123	159378	N/A
k141_2008510_1	NC_001664.4	92.308	26	2	0	331	356	132148	132123	8.79e-05	39.2	NC_001664.4	42	24	24	0	92.31	1	-1	ACAAATACATATACATATACATATAC	ACACATACATATACATATACACATAC	357	159378	N/A
k141_2010662_1	NC_001664.4	92.308	26	2	0	188	213	127711	127686	5.07e-05	39.2	NC_001664.4	42	24	24	0	92.31	1	-1	AGCAGACCCTCCAGCAGAGCCCCCAG	AGCAGAGCCTCCAGCAGAGCCTCCAG	213	159378	N/A
k141_2023330_1	NC_001664.4	92.308	26	2	0	29	54	8679	8654	5.15e-05	39.2	NC_001664.4	42	24	24	0	92.31	1	-1	TTATTGTTATTGCTGTTGTTATTGTT	TTGTTGTTATTGTTGTTGTTATTGTT	216	159378	N/A
k141_2042089_1	NC_001664.4	92.308	26	2	0	326	351	106231	106206	9.02e-05	39.2	NC_001664.4	42	24	24	0	92.31	1	-1	TCCAGAGGAAGGAACAAGCAGCAATC	TCCAGAAGAAGGATCAAGCAGCAATC	366	159378	N/A
k141_14520_1	NC_001664.4	92.308	26	2	0	135	160	10100	10125	6.68e-05	39.2	NC_001664.4	42	24	24	0	92.31	1	1	TCCATTCTCTTTTCTTTTTTTTTTTT	TCCATTCTCTTTATTTTTTTTTTTTT	276	159378	N/A
k141_88835_1	NC_001664.4	92.308	26	1	1	125	150	124524	124548	0.000418	35.6	NC_001664.4	38	24	24	1	92.31	1	1	GATTGAAAAATTTTGAATGCAGTTGA	GATTGAAAAATTTTGAAAGC-GTTGA	150	159378	N/A
k141_89353_1	NC_001664.4	92.308	26	2	0	110	135	41495	41520	4.29e-05	39.2	NC_001664.4	42	24	24	0	92.31	1	1	AGTCTCAGAAGCTATACAAACTCTTT	AGGCTCAGAAGCTATACAAACACTTT	183	159378	N/A
k141_100129_1	NC_001664.4	92.308	26	2	0	7	32	127146	127171	3.12e-05	39.2	NC_001664.4	42	24	24	0	92.31	1	1	GATGAAGATGACGATGATGATGATGA	GATGATGATGATGATGATGATGATGA	138	159378	N/A
k141_131440_1	NC_001664.4	92.308	26	2	0	118	143	106206	106231	8.01e-05	39.2	NC_001664.4	42	24	24	0	92.31	1	1	GATTGCTGCCTGTTCCTTCTTCTGGA	GATTGCTGCTTGATCCTTCTTCTGGA	327	159378	N/A
k141_159683_1	NC_001664.4	92.308	26	2	0	139	164	106206	106231	5.75e-05	39.2	NC_001664.4	42	24	24	0	92.31	1	1	GATTGCTGCTTGTTCCTTCCTCTGGA	GATTGCTGCTTGATCCTTCTTCTGGA	240	159378	N/A
k141_167219_1	NC_001664.4	92.308	26	1	1	37	61	79474	79499	0.000456	35.6	NC_001664.4	38	24	24	1	92.31	1	1	ATAGTAAGT-GTCTGTCAATGTCTGT	ATAGTAAATCGTCTGTCAATGTCTGT	162	159378	N/A
k141_272842_1	NC_001664.4	92.308	26	1	1	198	222	19555	19580	0.000738	35.6	NC_001664.4	38	24	24	1	92.31	1	1	AATCATATTTGTAAATTG-CTTAGAA	AATCAGATTTGTAAATTGACTTAGAA	252	159378	N/A
k141_288362_2	NC_001664.4	92.308	26	1	1	96	120	136023	136048	0.000456	35.6	NC_001664.4	38	24	24	1	92.31	1	1	TAGGTATAAATATTTTTT-AGTACTT	TAAGTATAAATATTTTTTAAGTACTT	162	159378	N/A
k141_309972_1	NC_001664.4	92.308	26	1	1	14	38	66712	66737	0.000523	35.6	NC_001664.4	38	24	24	1	92.31	1	1	TTCTTATGATTGGCCAGT-ATGAAAA	TTCTTATGATTGGCCAGTCATTAAAA	183	159378	N/A
k141_313751_1	NC_001664.4	92.308	26	2	0	158	183	59715	59740	7.93e-05	39.2	NC_001664.4	42	24	24	0	92.31	1	1	CTCAGAAGATGAAAGTTTTCTTCTGT	CTCAGAAGACGAAGGTTTTCTTCTGT	324	159378	N/A
k141_315005_1	NC_001664.4	92.308	26	2	0	124	149	50188	50213	0.000116	39.2	NC_001664.4	42	24	24	0	92.31	1	1	TCCACAGAATTGGTTATAAATTCATT	TCCACAGATCTGGTTATAAATTCATT	468	159378	N/A
k141_322897_1	NC_001664.4	92.308	26	2	0	83	108	130473	130498	2.5e-05	39.2	NC_001664.4	42	24	24	0	92.31	1	1	TTTATTTTGAAATATTTGCATTATAT	TTTATTTTTAAATATTTGCATTAGAT	114	159378	N/A
k141_331489_2	NC_001664.4	92.308	26	2	0	363	388	127145	127170	9.96e-05	39.2	NC_001664.4	42	24	24	0	92.31	1	1	TGATGATGGTGATGATGATGCTGATG	TGATGATGATGATGATGATGATGATG	402	159378	N/A
k141_333204_2	NC_001664.4	92.308	26	2	0	124	149	29511	29536	5.36e-05	39.2	NC_001664.4	42	24	24	0	92.31	1	1	ACAAATAAACTAGAAAATGTAGAAAA	ACAAATAAATTTGAAAATGTAGAAAA	225	159378	N/A
k141_333483_2	NC_001664.4	92.308	26	1	1	233	258	99014	99038	0.001	35.6	NC_001664.4	38	24	24	1	92.31	1	1	TTGTGATCTTAGTGTATATAGTTTTT	TTGTTATCTTA-TGTATATAGTTTTT	309	159378	N/A
k141_335208_1	NC_001664.4	92.308	26	2	0	7	32	7656	7681	3.28e-05	39.2	NC_001664.4	42	24	24	0	92.31	1	1	CTAACCTTAACCCTAACCTTAACCCT	CTAACCCTAACCCTAACCCTAACCCT	144	159378	N/A
k141_336249_1	NC_001664.4	92.308	26	2	0	31	56	8651	8676	2.96e-05	39.2	NC_001664.4	42	24	24	0	92.31	1	1	AACAACAATAACAACAACAAAAAAAA	AACAACAATAACAACAACAATAACAA	132	159378	N/A
k141_351572_1	NC_001664.4	92.308	26	2	0	147	172	75085	75110	4.68e-05	39.2	NC_001664.4	42	24	24	0	92.31	1	1	AAGTTTTTTAAATGAGTTCTCATTTA	AAATTTTTTAAATGATTTCTCATTTA	198	159378	N/A
k141_353258_1	NC_001664.4	92.308	26	2	0	322	347	131627	131652	0.000114	39.2	NC_001664.4	42	24	24	0	92.31	1	1	TGTGTGTGTCTCTGTGTATGAGTATG	TGTGTATGTCTCTGTGTATGTGTATG	459	159378	N/A
k141_361687_1	NC_001664.4	92.308	26	1	1	18	42	132107	132132	0.00058	35.6	NC_001664.4	38	24	24	1	92.31	1	1	ATGTG-ATATGTATGTGTGTGTGTAT	ATGTGTATATGTATGTGTATGTGTAT	201	159378	N/A
k141_361707_1	NC_001664.4	92.308	26	2	0	43	68	5469	5494	3.98e-05	39.2	NC_001664.4	42	24	24	0	92.31	1	1	AAAAAAAAAAAGAAAAGAAAGATTAC	AAAAAAAAACACAAAAGAAAGATTAC	171	159378	N/A
k141_423742_1	NC_001664.4	92.308	26	2	0	2	27	24314	24339	1.12e-05	39.2	NC_001664.4	42	24	24	0	92.31	1	1	TGGAAAAGCATTTTGAAATCTCTATT	TGGAAAAACTTTTTGAAATCTCTATT	60	159378	N/A
k141_493982_2	NC_001664.4	92.308	26	2	0	293	318	51109	51134	0.000131	39.2	NC_001664.4	42	24	24	0	92.31	1	1	TACCCAAAAAGATCAGATATTTTAAA	TACCCAAAAACAACAGATATTTTAAA	522	159378	N/A
k141_506805_1	NC_001664.4	92.308	26	1	1	9	33	114334	114359	0.000333	35.6	NC_001664.4	38	24	24	1	92.31	1	1	TGCTTTTCTCTTCTTTTT-TTTCATG	TGCTTTTCTCTTCTTTTTCTATCATG	123	159378	N/A
k141_525235_1	NC_001664.4	92.308	26	2	0	162	187	127145	127170	4.68e-05	39.2	NC_001664.4	42	24	24	0	92.31	1	1	TGATGATGATGCTGGTGATGATGATG	TGATGATGATGATGATGATGATGATG	198	159378	N/A
k141_554768_8	NC_001664.4	92.308	26	2	0	98	123	25592	25617	6.6e-05	39.2	NC_001664.4	42	24	24	0	92.31	1	1	TTGAGGAAGAGCCGTTTTTCTTGTCT	TTGAGGAAAAGCTGTTTTTCTTGTCT	273	159378	N/A
k141_564264_1	NC_001664.4	92.308	26	2	0	292	317	51684	51709	0.000165	39.2	NC_001664.4	42	24	24	0	92.31	1	1	CTGGTTTTTTTTTTCTTCTTCTTTTT	CTGCTTTTTCTTTTCTTCTTCTTTTT	654	159378	N/A
k141_627342_1	NC_001664.4	92.308	26	1	1	15	39	69014	69039	0.000203	35.6	NC_001664.4	38	24	24	1	92.31	1	1	AAAATTATTTT-ATTTTAGAAAGAAG	AAAATTTTTTTGATTTTAGAAAGAAG	81	159378	N/A
k141_627356_1	NC_001664.4	92.308	26	2	0	270	295	130517	130542	0.000131	39.2	NC_001664.4	42	24	24	0	92.31	1	1	TTTTAATTTTAAAAATTTAATTGATT	TTTTAATATTAAAAATTTAAATGATT	525	159378	N/A
k141_644992_2	NC_001664.4	92.308	26	1	1	45	69	31419	31444	0.000466	35.6	NC_001664.4	38	24	24	1	92.31	1	1	AGCAGCTGCAATTT-TTAAATGTTTT	AGCAGCTGCAATTTATTAAATTTTTT	165	159378	N/A
k141_649344_1	NC_001664.4	92.308	26	1	1	154	178	108083	108108	0.000513	35.6	NC_001664.4	38	24	24	1	92.31	1	1	ATAAATAACAATCAGGAGGAA-AACA	ATAAATAATAATCAGGAGGAATAACA	180	159378	N/A
k141_667681_1	NC_001664.4	92.308	26	1	1	19	43	105515	105540	0.000231	35.6	NC_001664.4	38	24	24	1	92.31	1	1	GAGAAAAACTTTTACATG-CCTCAGA	GAGAAAAACTTTTACATGACCTTAGA	90	159378	N/A
k141_787117_1	NC_001664.4	92.308	26	1	1	300	324	149846	149871	0.001	35.6	NC_001664.4	38	24	24	1	92.31	1	1	TTATTATC-ATTTATTTATTTATGAT	TTATTATCTATTCATTTATTTATGAT	330	159378	N/A
k141_815510_1	NC_001664.4	92.308	26	2	0	176	201	1667	1692	5.51e-05	39.2	NC_001664.4	42	24	24	0	92.31	1	1	GAGGAAGAAGAGAGGAGAGGGAGAGC	GAGGAGGAAGAGAGAAGAGGGAGAGC	231	159378	N/A
k141_857450_3	NC_001664.4	92.308	26	1	1	35	59	126153	126178	0.00057	35.6	NC_001664.4	38	24	24	1	92.31	1	1	TTAGGGTTATCTTTGGCA-ATTTATT	TTAGGGTTATCTTTGGCATACTTATT	198	159378	N/A
k141_867711_1	NC_001664.4	92.308	26	1	1	106	130	120736	120761	0.0007	35.6	NC_001664.4	38	24	24	1	92.31	1	1	AAAGAGAA-TGGAGGACACGGACAAA	AAAGAAAAGTGGAGGACACGGACAAA	240	159378	N/A
k141_896381_1	NC_001664.4	92.308	26	2	0	15	40	103794	103819	3.12e-05	39.2	NC_001664.4	42	24	24	0	92.31	1	1	AAAAATCTTAAAAGCAGCTAGAGAAA	AAAAAGCTTTAAAGCAGCTAGAGAAA	138	159378	N/A
k141_909093_1	NC_001664.4	92.308	26	1	1	89	113	80399	80424	0.000618	35.6	NC_001664.4	38	24	24	1	92.31	1	1	AGATCTTATCTCTACAA-GAAATTTT	AGATCTTATCTTTACAAGGAAATTTT	213	159378	N/A
k141_979018_1	NC_001664.4	92.308	26	1	1	53	78	130821	130845	0.000203	35.6	NC_001664.4	38	24	24	1	92.31	1	1	AGAATACATACTATTTATTATGTATT	AGAATACA-ATTATTTATTATGTATT	81	159378	N/A
k141_1017688_1	NC_001664.4	92.308	26	1	1	88	113	5737	5761	0.000409	35.6	NC_001664.4	38	24	24	1	92.31	1	1	TTTATGTGTTTCTTGTTGTTTTTTTT	TTTATG-GTTTCTTGTTGTTTTGTTT	147	159378	N/A
k141_1031832_3	NC_001664.4	92.308	26	2	0	313	338	127146	127171	8.79e-05	39.2	NC_001664.4	42	24	24	0	92.31	1	1	GATGGTGATGATGTTGATGATGATGA	GATGATGATGATGATGATGATGATGA	357	159378	N/A
k141_1064142_1	NC_001664.4	92.308	26	2	0	8	33	22067	22092	2.65e-05	39.2	NC_001664.4	42	24	24	0	92.31	1	1	TTTTTTATGACAGTAATCAGAAAGCA	TTTTTTATGACAGTGAACAGAAAGCA	120	159378	N/A
k141_1108847_1	NC_001664.4	92.308	26	2	0	51	76	103794	103819	5.59e-05	39.2	NC_001664.4	42	24	24	0	92.31	1	1	AAAAATCTTAAAAGCAGCTAGAGAAA	AAAAAGCTTTAAAGCAGCTAGAGAAA	234	159378	N/A
k141_1130069_1	NC_001664.4	92.308	26	2	0	341	366	102114	102139	9.41e-05	39.2	NC_001664.4	42	24	24	0	92.31	1	1	TCTTTGAATTCTCCTTTGAGCCATTT	TCGTTGAATTCTCCTTTGATCCATTT	381	159378	N/A
k141_1185966_1	NC_001664.4	92.308	26	2	0	136	161	24849	24874	9.02e-05	39.2	NC_001664.4	42	24	24	0	92.31	1	1	AAGGCAAACAGCACCAATACGTCCCA	AAGGCAAAGAGCACCAATACGTTCCA	366	159378	N/A
k141_1206079_1	NC_001664.4	92.308	26	2	0	11	36	132131	132156	2.73e-05	39.2	NC_001664.4	42	24	24	0	92.31	1	1	ATATGTATATGCATGTGTATGTATAT	ATATGTATATGTATGTGTATGTGTAT	123	159378	N/A
k141_1230093_1	NC_001664.4	92.308	26	2	0	210	235	69804	69829	7.85e-05	39.2	NC_001664.4	42	24	24	0	92.31	1	1	TGGTCTTGGCTTGTTGAATTGGGTGT	TGGACATGGCTTGTTGAATTGGGTGT	321	159378	N/A
k141_1240518_1	NC_001664.4	92.308	26	0	1	90	113	147561	147586	0.000475	36.5	NC_001664.4	39	24	24	2	92.31	1	1	CATGGAAATGT--TAAAATATACACA	CATGGAAATGTATTAAAATATACACA	168	159378	N/A
k141_1256002_2	NC_001664.4	92.308	26	1	1	24	49	80788	80812	0.000627	35.6	NC_001664.4	38	24	24	1	92.31	1	1	TTTTTTAAAAAGTTTTCTGGGCAAGA	TTTTTTAAAAAGTTTTC-GGGGAAGA	216	159378	N/A
k141_1256573_2	NC_001664.4	92.308	26	0	1	109	134	46310	46333	0.000551	36.5	NC_001664.4	39	24	24	2	92.31	1	1	ATTCTAGCAGGAACAACAACAACAAA	ATTCTAGCA--AACAACAACAACAAA	192	159378	N/A
k141_1344591_1	NC_001664.4	92.308	26	2	0	230	255	70681	70706	8.87e-05	39.2	NC_001664.4	42	24	24	0	92.31	1	1	TTGGTCTCTTTGTTTGTTTTTTGAGA	TTGGTCTCTTTATATGTTTTTTGAGA	360	159378	N/A
k141_1454985_1	NC_001664.4	92.308	26	2	0	33	58	130517	130542	0.000157	39.2	NC_001664.4	42	24	24	0	92.31	1	1	TTTTAATATTAAAAAATTAAATGTTT	TTTTAATATTAAAAATTTAAATGATT	624	159378	N/A
k141_1510443_1	NC_001664.4	92.308	26	1	1	120	145	11022	11046	0.000447	35.6	NC_001664.4	38	24	24	1	92.31	1	1	TGGTATCATTCAGGCCAAGTCCAAAG	TGGTATCCTTCAGGCCAAG-CCAAAG	159	159378	N/A
k141_1521557_1	NC_001664.4	92.308	26	2	0	75	100	49492	49517	2.5e-05	39.2	NC_001664.4	42	24	24	0	92.31	1	1	TTTGAAAGGTTTCCACAGGAAAATGA	TTTGAAAAATTTCCACAGGAAAATGA	114	159378	N/A
k141_1534765_1	NC_001664.4	92.308	26	1	1	87	112	120781	120805	0.00039	35.6	NC_001664.4	38	24	24	1	92.31	1	1	GAAAACAAGGAAGAAAGAAAACAAAA	GAAAACAAG-AAGAAAGAAAACGAAA	141	159378	N/A
k141_1618896_1	NC_001664.4	92.308	26	2	0	411	436	101248	101273	0.000194	39.2	NC_001664.4	42	24	24	0	92.31	1	1	TGTGTCTTTTGTAGACATCACAACAA	TGTGTCTTTTGTAAAGATCACAACAA	768	159378	N/A
k141_1725072_1	NC_001664.4	92.308	26	1	1	117	142	36524	36548	0.000766	35.6	NC_001664.4	38	24	24	1	92.31	1	1	AAAACGAAATCTTGAAAAGAAGAAGC	AAAAC-AAATCGTGAAAAGAAGAAGC	261	159378	N/A
k141_1757748_1	NC_001664.4	92.308	26	2	0	133	158	130804	130829	3.98e-05	39.2	NC_001664.4	42	24	24	0	92.31	1	1	GATATAATTTGATGATTAGACTACAA	GATATAATTTGATAATTAGAATACAA	171	159378	N/A
k141_1846136_1	NC_001664.4	92.308	26	1	1	173	197	147550	147575	0.000671	35.6	NC_001664.4	38	24	24	1	92.31	1	1	TCCA-GATATGCATGGATATGTATTA	TCCACGATATGCATGGAAATGTATTA	231	159378	N/A
k141_1870649_5	NC_001664.4	92.308	26	2	0	63	88	147101	147126	7.15e-05	39.2	NC_001664.4	42	24	24	0	92.31	1	1	TACAAAGAAAAACAGTAAAAATAAAA	TACAAATAAACACAGTAAAAATAAAA	294	159378	N/A
k141_1898238_1	NC_001664.4	92.308	26	2	0	255	280	120954	120979	0.000139	39.2	NC_001664.4	42	24	24	0	92.31	1	1	GAGAAGAGACAGATGTACCATGGCAT	GAGAAGAGACAGAAGTACCATGACAT	555	159378	N/A
k141_1901005_1	NC_001664.4	92.308	26	2	0	98	123	148691	148716	3.74e-05	39.2	NC_001664.4	42	24	24	0	92.31	1	1	AAAAGAAATTCAAAATTATAATTTTA	AAACGAAATTCAAAATTACAATTTTA	162	159378	N/A
k141_1970854_1	NC_001664.4	92.308	26	2	0	187	212	106206	106231	0.000134	39.2	NC_001664.4	42	24	24	0	92.31	1	1	GATTGCTGCTTGTTCCTTCCTCTGGA	GATTGCTGCTTGATCCTTCTTCTGGA	534	159378	N/A
k141_2046144_1	NC_001664.4	92.308	26	1	1	69	93	2376	2401	0.000747	35.6	NC_001664.4	38	24	24	1	92.31	1	1	TCTCTTCCTCCTCCT-CTCCCCGCCC	TCTCTTCCTCCTCCTCCTCCCCGTCC	255	159378	N/A
k141_11208_1	NC_001664.4	92	25	2	0	195	219	73666	73642	0.000307	37.4	NC_001664.4	40	23	23	0	92	1	-1	TCAGATAAACTCCAACATCTTTATA	TCTGATAAACTCCAAAATCTTTATA	357	159378	N/A
k141_40215_1	NC_001664.4	92	25	2	0	170	194	55844	55820	0.000177	37.4	NC_001664.4	40	23	23	0	92	1	-1	TTTTCTCTGTGATCAGGTACTTTTT	TTTTCTCTGTGATCAGGTCGTTTTT	213	159378	N/A
k141_71070_1	NC_001664.4	92	25	2	0	47	71	135454	135430	0.000203	37.4	NC_001664.4	40	23	23	0	92	1	-1	CTAGATTCATTTGTTTTGCATGTGA	CTAGATTCATTGTTTTTGCATGTGA	243	159378	N/A
k141_75345_2	NC_001664.4	92	25	2	0	10	34	132144	132120	0.000152	37.4	NC_001664.4	40	23	23	0	92	1	-1	ATACATATAAATACACACATACACA	ATACATATACATATACACATACACA	186	159378	N/A
k141_96193_2	NC_001664.4	92	25	2	0	148	172	49547	49523	0.00023	37.4	NC_001664.4	40	23	23	0	92	1	-1	TTTTCTTTGTTGAGTGAGTCAGTAA	TTTTCTGTGTTGAGTGAGTCAGAAA	273	159378	N/A
k141_120265_1	NC_001664.4	92	25	2	0	82	106	31793	31769	0.000627	37.4	NC_001664.4	40	23	23	0	92	1	-1	TTTCAGCAAGAGAGTTACAAGTTTG	TTTCAGCAAGAGAGATACAGGTTTG	711	159378	N/A
k141_135612_1	NC_001664.4	92	25	2	0	70	94	132142	132118	7.17e-05	37.4	NC_001664.4	40	23	23	0	92	1	-1	ACATATACATATAAACACACACATA	ACATATACATATACACATACACATA	96	159378	N/A
k141_136835_1	NC_001664.4	92	25	2	0	45	69	132127	132103	0.000103	37.4	NC_001664.4	40	23	23	0	92	1	-1	CATATACATACATATACACAAACAC	CATACACATACATATACACATACAC	132	159378	N/A
k141_142489_1	NC_001664.4	92	25	2	0	131	155	51711	51687	0.000169	37.4	NC_001664.4	40	23	23	0	92	1	-1	AAAAAAAGAGGAAGAAAAGAACAAG	AAAAAAAGAAGAAGAAAAGAAAAAG	204	159378	N/A
k141_163978_1	NC_001664.4	92	25	2	0	54	78	117023	116999	0.000158	37.4	NC_001664.4	40	23	23	0	92	1	-1	CAGAATAGCAAATCTAGAAATAAAG	CAGAATAGCAAACCTAGATATAAAG	192	159378	N/A
k141_175515_2	NC_001664.4	92	25	2	0	38	62	150926	150902	0.00026	37.4	NC_001664.4	40	23	23	0	92	1	-1	CAGAGCAAGATGGCAGAATAGAGAG	CAGAGGAAGATAGCAGAATAGAGAG	306	159378	N/A
k141_189306_1	NC_001664.4	92	25	2	0	69	93	145709	145685	7.71e-05	37.4	NC_001664.4	40	23	23	0	92	1	-1	CTACTCTCACACAGGAGAATCACCA	CTATTTTCACACAGGAGAATCACCA	102	159378	N/A
k141_221893_1	NC_001664.4	92	25	2	0	18	42	51709	51685	6.9e-05	37.4	NC_001664.4	40	23	23	0	92	1	-1	AAAAAGAAGAAGAAAAAAAAAAACA	AAAAAGAAGAAGAAAAGAAAAAGCA	93	159378	N/A
k141_230857_4	NC_001664.4	92	25	2	0	72	96	44920	44896	7.71e-05	37.4	NC_001664.4	40	23	23	0	92	1	-1	AGAATTGCTTGAAACCGCGAGGTTG	AGAATTGTTCGAAACCGCGAGGTTG	102	159378	N/A
k141_272990_3	NC_001664.4	92	25	2	0	112	136	40009	39985	0.000217	37.4	NC_001664.4	40	23	23	0	92	1	-1	ATTATGCTGTACAAAATAAAGTTTT	ATTATGCTGTAGAAAATAAAGATTT	258	159378	N/A
k141_289771_1	NC_001664.4	92	25	2	0	7	31	75102	75078	0.000174	37.4	NC_001664.4	40	23	23	0	92	1	-1	AAATCATTTAAAACATTTATAGAAA	AAATCATTTAAAAAATTTCTAGAAA	210	159378	N/A
k141_290039_1	NC_001664.4	92	25	2	0	360	384	148722	148698	0.000383	37.4	NC_001664.4	40	23	23	0	92	1	-1	CAATTCTAAATTTGTAATTTTGGAT	CAATTCTAAAATTGTAATTTTGAAT	441	159378	N/A
k141_290319_1	NC_001664.4	92	25	2	0	4	28	8677	8653	8.71e-05	37.4	NC_001664.4	40	23	23	0	92	1	-1	GTTGTTATTGTTGATGTTGTTGTTG	GTTGTTATTGTTGTTGTTATTGTTG	114	159378	N/A
k141_322972_1	NC_001664.4	92	25	2	0	247	271	150641	150617	0.000326	37.4	NC_001664.4	40	23	23	0	92	1	-1	TGTTATTTTAGAAGGAAGAGTTTGA	TGTGATTTTAGAAGGTAGAGTTTGA	378	159378	N/A
k141_333284_3	NC_001664.4	92	25	2	0	79	103	39380	39356	7.99e-05	37.4	NC_001664.4	40	23	23	0	92	1	-1	TTAACGGCCAAGGAGTTGGATGATT	TTTACGGACAAGGAGTTGGATGATT	105	159378	N/A
k141_338318_1	NC_001664.4	92	25	2	0	59	83	60787	60763	0.000131	37.4	NC_001664.4	40	23	23	0	92	1	-1	TGCAGGAACTTAGTAAGAATAGTCC	TGCACGAACTTAGTAAGATTAGTCC	162	159378	N/A
k141_344490_1	NC_001664.4	92	25	1	1	45	69	53080	53057	0.000774	33.7	NC_001664.4	36	23	23	1	92	1	-1	AGGAAACTGTGTTCTTACAAGTGTT	AGGAAAGTGTGTTCTTACAA-TGTT	87	159378	N/A
k141_351221_1	NC_001664.4	92	25	2	0	438	462	134136	134112	0.000469	37.4	NC_001664.4	40	23	23	0	92	1	-1	TAAAAGGAAACATATTTTAAGTAAA	TAAAAGGAAACATGTTTCAAGTAAA	537	159378	N/A
k141_389912_4	NC_001664.4	92	25	2	0	52	76	40160	40136	0.000331	37.4	NC_001664.4	40	23	23	0	92	1	-1	TTGCTCAATGTGGGACATTTCTTGG	TTGCTTAATGTGGTACATTTCTTGG	384	159378	N/A
k141_398365_1	NC_001664.4	92	25	2	0	27	51	100292	100268	0.000109	37.4	NC_001664.4	40	23	23	0	92	1	-1	TAACGTTAATTTTAAAATCCAAAAA	TAAAGTTAAGTTTAAAATCCAAAAA	138	159378	N/A
k141_421773_1	NC_001664.4	92	25	2	0	211	235	59282	59258	0.000521	37.4	NC_001664.4	40	23	23	0	92	1	-1	TGTTTGGGAGAACTGAGGAAGGAGA	TGTTTGGGAGAACTGAGGACGGTGA	594	159378	N/A
k141_430972_1	NC_001664.4	92	25	2	0	110	134	81647	81623	0.000567	37.4	NC_001664.4	40	23	23	0	92	1	-1	CATTTTTCAATGCTGTGATTTCCCT	CATTTTTCAATGCTGTAATTTCACT	645	159378	N/A
k141_444395_1	NC_001664.4	92	25	2	0	148	172	8670	8646	0.00015	37.4	NC_001664.4	40	23	23	0	92	1	-1	TTTTTGTTGTCATTGTTGTTGTTTT	TTGTTGTTGTTATTGTTGTTGTTTT	183	159378	N/A
k141_459933_1	NC_001664.4	92	25	2	0	229	253	137596	137572	0.000214	37.4	NC_001664.4	40	23	23	0	92	1	-1	TTCATTATAAAAACCCTCAAAAAAT	TTTATTATAAAAAACCTCAAAAAAT	255	159378	N/A
k141_464130_4	NC_001664.4	92	25	2	0	424	448	133000	132976	0.000397	37.4	NC_001664.4	40	23	23	0	92	1	-1	AATTGTAAATTTTTGTATTATGTAA	AAATGTAACTTTTTGTATTATGTAA	456	159378	N/A
k141_468806_1	NC_001664.4	92	25	2	0	164	188	16574	16550	0.000399	37.4	NC_001664.4	40	23	23	0	92	1	-1	TAAACTCTCAATGTCCATGTGAAGT	TATACTCTAAATGTCCATGTGAAGT	459	159378	N/A
k141_492460_1	NC_001664.4	92	25	2	0	127	151	150161	150137	0.000142	37.4	NC_001664.4	40	23	23	0	92	1	-1	ACAAAGACATTTATTTCTACATTTA	ACAAAGACATTTATTTTAACATTTA	174	159378	N/A
k141_493598_1	NC_001664.4	92	25	2	0	1	25	51710	51686	0.00025	37.4	NC_001664.4	40	23	23	0	92	1	-1	AAAAAGGAAGAAGAAAAGAAGAAGC	AAAAAAGAAGAAGAAAAGAAAAAGC	294	159378	N/A
k141_511186_1	NC_001664.4	92	25	2	0	35	59	132120	132096	0.000323	37.4	NC_001664.4	40	23	23	0	92	1	-1	ATACATATACACACACAAATACACA	ATACATATACACATACACATACACA	375	159378	N/A
k141_534162_1	NC_001664.4	92	25	2	0	63	87	15192	15168	0.00019	37.4	NC_001664.4	40	23	23	0	92	1	-1	TATGGGCTCGACCTGTCACATGTAT	TATGGGCTCGAACTGTCACATTTAT	228	159378	N/A
k141_546384_2	NC_001664.4	92	25	2	0	110	134	41035	41011	0.000185	37.4	NC_001664.4	40	23	23	0	92	1	-1	TTTTAGAAGAGGTTTCCAATTCTTT	TTTTAGAAGAAATTTCCAATTCTTT	222	159378	N/A
k141_568485_1	NC_001664.4	92	25	2	0	433	457	46687	46663	0.000597	37.4	NC_001664.4	40	23	23	0	92	1	-1	CTTTGTATTTTTCTGTTTTATTCAG	CTTTGTATTTTTCTGCCTTATTCAG	678	159378	N/A
k141_578952_1	NC_001664.4	92	25	2	0	215	239	53503	53479	0.00038	37.4	NC_001664.4	40	23	23	0	92	1	-1	AACGCATCTGAATACATTTCTCTTT	AACGAATCTGAATACATTTCGCTTT	438	159378	N/A
k141_604559_1	NC_001664.4	92	25	2	0	34	58	51844	51820	5.81e-05	37.4	NC_001664.4	40	23	23	0	92	1	-1	TTGATTAGATCTGGAAGATTGTGTT	TTGCTTAGATCTGGAAGACTGTGTT	81	159378	N/A
k141_624970_1	NC_001664.4	92	25	2	0	210	234	86361	86337	0.000548	37.4	NC_001664.4	40	23	23	0	92	1	-1	AGCATTATTGCTAACACCAAGTCTA	AGCAGTATTGCGAACACCAAGTCTA	624	159378	N/A
k141_628617_1	NC_001664.4	92	25	2	0	20	44	80090	80066	0.000166	37.4	NC_001664.4	40	23	23	0	92	1	-1	TTTTAGAAATGGAAACTTTAAAAAT	TTGTAGAAATGGAAACTTTGAAAAT	201	159378	N/A
k141_644858_1	NC_001664.4	92	25	1	1	28	52	28416	28393	0.000807	33.7	NC_001664.4	36	23	23	1	92	1	-1	GGAAATAAAAAATATGTAAATACAT	GGAAATAAAAAATAT-TAATTACAT	90	159378	N/A
k141_678948_1	NC_001664.4	92	25	1	1	25	49	130238	130215	0.000873	33.7	NC_001664.4	36	23	23	1	92	1	-1	TGTATCATAATTAAAATGACTTATC	TGTATCATAATGAAAATGA-TTATC	96	159378	N/A
k141_691582_1	NC_001664.4	92	25	2	0	2	26	106340	106316	0.000182	37.4	NC_001664.4	40	23	23	0	92	1	-1	ATTTATATTTGCATTTAATCACAAA	ATTTATATTTGAATTTAATCTCAAA	219	159378	N/A
k141_717480_1	NC_001664.4	92	25	2	0	146	170	121191	121167	0.000375	37.4	NC_001664.4	40	23	23	0	92	1	-1	ACTACGAAGACCCCGAAGACCTAGG	ACAACAAAGACCCCGAAGACCTAGG	432	159378	N/A
k141_741581_1	NC_001664.4	92	25	2	0	118	142	126616	126592	0.00015	37.4	NC_001664.4	40	23	23	0	92	1	-1	TTTGAGAAACTATTTAGAAATACTA	TTTCAAAAACTATTTAGAAATACTA	183	159378	N/A
k141_772892_1	NC_001664.4	92	25	2	0	22	46	14535	14511	0.000244	37.4	NC_001664.4	40	23	23	0	92	1	-1	GACTTAAAATTGATGAACAATTTTA	GACTTAAAATTTATGGACAATTTTA	288	159378	N/A
k141_798244_4	NC_001664.4	92	25	2	0	130	154	131492	131468	0.000142	37.4	NC_001664.4	40	23	23	0	92	1	-1	CACACAGACATTCACATACACAGAG	CACAGAGACATGCACATACACAGAG	174	159378	N/A
k141_832266_2	NC_001664.4	92	25	2	0	152	176	128621	128597	0.000206	37.4	NC_001664.4	40	23	23	0	92	1	-1	AAAAACAAAAACACACCATTCTTCC	AAAATCAAAAACACACCATTATTCC	246	159378	N/A
k141_869965_1	NC_001664.4	92	25	2	0	38	62	40081	40057	9.8e-05	37.4	NC_001664.4	40	23	23	0	92	1	-1	GTAAAATTTATATGTTTAATGAATT	GTAAATTTTTTATGTTTAATGAATT	126	159378	N/A
k141_886947_1	NC_001664.4	92	25	2	0	107	131	128755	128731	0.000114	37.4	NC_001664.4	40	23	23	0	92	1	-1	GACAATTATCCTCATATGAAACATT	GACAATTATCCTAAAATGAAACATT	144	159378	N/A
k141_914387_1	NC_001664.4	92	25	1	1	37	61	81719	81696	0.000741	33.7	NC_001664.4	36	23	23	1	92	1	-1	CTTTTCTCATGGGAACACACAAATT	CTTTTCTCATGGGAACA-AAAAATT	84	159378	N/A
k141_964286_2	NC_001664.4	92	25	2	0	106	130	2394	2370	0.000142	37.4	NC_001664.4	40	23	23	0	92	1	-1	GAGGAGGAGGCAGAAGAGAGGAAGA	GAGGAGGAGGAGGAAGAGAGGAAGA	174	159378	N/A
k141_988354_1	NC_001664.4	92	25	2	0	25	49	80397	80373	0.000139	37.4	NC_001664.4	40	23	23	0	92	1	-1	TTTATATATCCCCAAGGGGTGAAAC	TTTATATATCCTCAAGTGGTGAAAC	171	159378	N/A
k141_1002488_1	NC_001664.4	92	25	2	0	135	159	24108	24084	0.000142	37.4	NC_001664.4	40	23	23	0	92	1	-1	CCAAAGAGAAGTTAAGAATAGCATG	CCAAGTAGAAGTTAAGAATAGCATG	174	159378	N/A
k141_1030267_1	NC_001664.4	92	25	1	1	10	33	38119	38095	0.000741	33.7	NC_001664.4	36	23	23	1	92	1	-1	AACTCAGGAACAGC-CAAACAGGAA	AACTCAGGAACAGCTCAAAGAGGAA	84	159378	N/A
k141_1032380_1	NC_001664.4	92	25	2	0	273	297	8677	8653	0.000312	37.4	NC_001664.4	40	23	23	0	92	1	-1	GTTTTTATTGTTGTTGTTATTTTTG	GTTGTTATTGTTGTTGTTATTGTTG	363	159378	N/A
k141_1050864_1	NC_001664.4	92	25	1	1	35	59	28924	28901	0.001	33.7	NC_001664.4	36	23	23	1	92	1	-1	ACATTTTAAATGATAGAGTTGTCTT	ACATTTTAAATGAGAGAG-TGTCTT	102	159378	N/A
k141_1108730_1	NC_001664.4	92	25	2	0	104	128	129041	129017	0.000163	37.4	NC_001664.4	40	23	23	0	92	1	-1	TGATCTTAAGGAGAAAAAATCAAAT	TGATCTTAAGGAGAGAAAATCTAAT	198	159378	N/A
k141_1112090_1	NC_001664.4	92	25	2	0	146	170	56228	56204	0.000203	37.4	NC_001664.4	40	23	23	0	92	1	-1	ACCATATAAAAGATTTGAAAGAAAG	ACAATATAAAAGATTTGAAAGATAG	243	159378	N/A
k141_1121912_2	NC_001664.4	92	25	2	0	77	101	8679	8655	0.00038	37.4	NC_001664.4	40	23	23	0	92	1	-1	TTGCTGTTGTTGTTGTTGTTATTGT	TTGTTGTTATTGTTGTTGTTATTGT	438	159378	N/A
k141_1133456_1	NC_001664.4	92	25	1	1	36	60	85331	85308	0.000807	33.7	NC_001664.4	36	23	23	1	92	1	-1	AACAGAAACAGGCGAAACTGATTTT	AACAGAAACAGGCGGAACT-ATTTT	90	159378	N/A
k141_1139353_2	NC_001664.4	92	25	2	0	120	144	81716	81692	0.000211	37.4	NC_001664.4	40	23	23	0	92	1	-1	TTCTCATGGGAACAAAAAACTACAT	TTCTCATGGGAACAAAAAATTTCAT	252	159378	N/A
k141_1212320_1	NC_001664.4	92	25	2	0	305	329	80267	80243	0.000409	37.4	NC_001664.4	40	23	23	0	92	1	-1	ATCATTTTTCTGATCTATTTAATAT	ATCATTTTTGTAATCTATTTAATAT	471	159378	N/A
k141_1218369_1	NC_001664.4	92	25	2	0	76	100	93909	93885	0.000155	37.4	NC_001664.4	40	23	23	0	92	1	-1	TTTTCAATGGCATTAAAACATGCAC	TTTTCAATGACATTAAAACATACAC	189	159378	N/A
k141_1239356_1	NC_001664.4	92	25	2	0	166	190	7684	7660	0.000255	37.4	NC_001664.4	40	23	23	0	92	1	-1	GTTAAGGTTAGGATTAGGGTTAGGG	GTTAGGGTTAGGGTTAGGGTTAGGG	300	159378	N/A
k141_1256995_1	NC_001664.4	92	25	2	0	181	205	72522	72498	0.000477	37.4	NC_001664.4	40	23	23	0	92	1	-1	TTAATTGAAAACATACATAGACATA	TTACTTTAAAACATACATAGACATA	546	159378	N/A
k141_1258934_1	NC_001664.4	92	25	2	0	12	36	55677	55653	0.000174	37.4	NC_001664.4	40	23	23	0	92	1	-1	GAGAGACTCTGTAATTTGGGTTTTA	GAGAAACTCTGTAATTTGAGTTTTA	210	159378	N/A
k141_1285896_1	NC_001664.4	92	25	2	0	483	507	145996	145972	0.000496	37.4	NC_001664.4	40	23	23	0	92	1	-1	CAGGATTTCAGAGATGTATGGCTCT	CAGGATTGCAGAGATGTATGACTCT	567	159378	N/A
k141_1286370_1	NC_001664.4	92	25	2	0	36	60	68382	68358	4.99e-05	37.4	NC_001664.4	40	23	23	0	92	1	-1	GCTAAAATTACATGTGGAAGGAAAT	GCTTAAATTACATGTGGAAGTAAAT	72	159378	N/A
k141_1288657_1	NC_001664.4	92	25	1	1	56	80	117481	117458	0.000741	33.7	NC_001664.4	36	23	23	1	92	1	-1	ATAGTAACTTAATTTTAAATTTTTC	ATAG-AACTCAATTTTAAATTTTTC	84	159378	N/A
k141_1297536_1	NC_001664.4	92	25	2	0	53	77	142328	142304	0.000122	37.4	NC_001664.4	40	23	23	0	92	1	-1	CATCATATCCCATAATAATAAAAAA	CATCATATCCCATTTTAATAAAAAA	153	159378	N/A
k141_1299547_1	NC_001664.4	92	25	1	1	37	61	83066	83043	0.000873	33.7	NC_001664.4	36	23	23	1	92	1	-1	TTTTTAATTCATTCAGCATCTGAAG	TTTGTAATT-ATTCAGCATCTGAAG	96	159378	N/A
k141_1327830_1	NC_001664.4	92	25	2	0	59	83	133732	133708	0.000271	37.4	NC_001664.4	40	23	23	0	92	1	-1	CTATTCACAATTACGAAAATGTGGA	CTATTCACAATTCTGAAAATGTGGA	318	159378	N/A
k141_1370666_1	NC_001664.4	92	25	2	0	13	37	41815	41791	3.9e-05	37.4	NC_001664.4	40	23	23	0	92	1	-1	GGTACATGTTTACAAAGAGGTTTTA	GGTTCATGTTTACAAGGAGGTTTTA	60	159378	N/A
k141_1386985_1	NC_001664.4	92	25	2	0	55	79	132564	132540	0.000125	37.4	NC_001664.4	40	23	23	0	92	1	-1	ATAATAGCTACCACTTATGAAACAC	ATAATAGCTACCATTTATGAAAAAC	156	159378	N/A
k141_1391763_1	NC_001664.4	92	25	2	0	347	371	26699	26675	0.000369	37.4	NC_001664.4	40	23	23	0	92	1	-1	TACTTCTTACCAGGAAAGAAGATTT	TATTTCTTACTAGGAAAGAAGATTT	426	159378	N/A
k141_1403871_3	NC_001664.4	92	25	2	0	22	46	8677	8653	0.000101	37.4	NC_001664.4	40	23	23	0	92	1	-1	GTTGTTATTGTTATTTTTATTGTTG	GTTGTTATTGTTGTTGTTATTGTTG	129	159378	N/A
k141_1428666_1	NC_001664.4	92	25	2	0	110	134	8591	8567	0.000513	37.4	NC_001664.4	40	23	23	0	92	1	-1	TAATTTTTTGTGTGTGTGTATTTTT	TATTTTTTTGCGTGTGTGTATTTTT	585	159378	N/A
k141_1440910_2	NC_001664.4	92	25	2	0	17	41	131282	131258	0.000112	37.4	NC_001664.4	40	23	23	0	92	1	-1	CATACACGTGCACAGACACACACAC	CAGACACGTGCACAGACACAGACAC	141	159378	N/A
k141_1447873_2	NC_001664.4	92	25	2	0	33	57	114381	114357	0.000163	37.4	NC_001664.4	40	23	23	0	92	1	-1	TAACCAACAAAAATATACTGGACAT	TAACCAACAAAAAGATAATGGACAT	198	159378	N/A
k141_1453568_1	NC_001664.4	92	25	1	1	79	103	83212	83189	0.001	33.7	NC_001664.4	36	23	23	1	92	1	-1	AAAAGTCAGGAAATTTTTGCTGTAT	AAAAG-CATGAAATTTTTGCTGTAT	105	159378	N/A
k141_1470466_1	NC_001664.4	92	25	2	0	59	83	131047	131023	7.17e-05	37.4	NC_001664.4	40	23	23	0	92	1	-1	TAAAGTACTTTAGAAATGTCAATTT	TAAAGTACTTTAAAAATGTCTATTT	96	159378	N/A
k141_1495256_1	NC_001664.4	92	25	2	0	32	56	8675	8651	0.000307	37.4	NC_001664.4	40	23	23	0	92	1	-1	TGTTATTGTTGTTTTTATTGTTATT	TGTTATTGTTGTTGTTATTGTTGTT	357	159378	N/A
k141_1496550_1	NC_001664.4	92	25	1	1	19	43	149766	149743	0.000873	33.7	NC_001664.4	36	23	23	1	92	1	-1	GAAATTCTTAATGATAGAATAATGC	GAAATT-TTAAAGATAGAATAATGC	96	159378	N/A
k141_1503631_1	NC_001664.4	92	25	2	0	233	257	38660	38636	0.000239	37.4	NC_001664.4	40	23	23	0	92	1	-1	ATATTCCATCTTTTGAAAGTTTTAT	ATATTCCACTTTTTGAAAGTTTTAT	282	159378	N/A
k141_1512906_1	NC_001664.4	92	25	1	1	32	55	126447	126423	0.000807	33.7	NC_001664.4	36	23	23	1	92	1	-1	AAATCATAAAGAT-AGGCAAAAAGA	AAATCATAAAGATAATGCAAAAAGA	90	159378	N/A
k141_1516555_1	NC_001664.4	92	25	2	0	60	84	91385	91361	6.08e-05	37.4	NC_001664.4	40	23	23	0	92	1	-1	CTACAGTAATGAAAATATGAAAATA	CTACATTAATGAAAATACGAAAATA	84	159378	N/A
k141_1553982_1	NC_001664.4	92	25	2	0	129	153	120872	120848	0.000198	37.4	NC_001664.4	40	23	23	0	92	1	-1	TATAACAACTGTACATTTATATTTA	TACAACAACTATACATTTATATTTA	237	159378	N/A
k141_1563622_1	NC_001664.4	92	25	2	0	181	205	33429	33405	0.000288	37.4	NC_001664.4	40	23	23	0	92	1	-1	TGTTTTCAGGTTTTTAAAAAAGTAC	TGTTTTCAGGTTTTTAATAACGTAC	336	159378	N/A
k141_1585611_2	NC_001664.4	92	25	2	0	193	217	126670	126646	0.000236	37.4	NC_001664.4	40	23	23	0	92	1	-1	AGAAATTTATCAGAAAAATTTAAAA	AGAAAAGTATCAGAAAAATTTAAAA	279	159378	N/A
k141_1586172_1	NC_001664.4	92	25	2	0	311	335	8673	8649	0.000383	37.4	NC_001664.4	40	23	23	0	92	1	-1	TTTTTGTTGTTGTCATTGTTGTTGT	TTATTGTTGTTGTTATTGTTGTTGT	441	159378	N/A
k141_1626927_1	NC_001664.4	92	25	2	0	164	188	135798	135774	0.000431	37.4	NC_001664.4	40	23	23	0	92	1	-1	CCAAGATAGAAAATAAGAGAAAACA	CCAAGATAGAAAACAAGAAAAAACA	495	159378	N/A
k141_1653576_1	NC_001664.4	92	25	1	1	47	71	54899	54876	0.000774	33.7	NC_001664.4	36	23	23	1	92	1	-1	TTAATTTTTTTGGATTAGAAATTTT	TTCATTTTTTTGG-TTAGAAATTTT	87	159378	N/A
k141_1671268_1	NC_001664.4	92	25	2	0	32	56	131125	131101	0.000158	37.4	NC_001664.4	40	23	23	0	92	1	-1	GTGCACAGGCACATGCACAGACACA	GTGCACAGACACGTGCACAGACACA	192	159378	N/A
k141_1697986_2	NC_001664.4	92	25	2	0	17	41	20688	20664	0.000106	37.4	NC_001664.4	40	23	23	0	92	1	-1	ATAAATACAAAGAAATCATATTTAG	ATAGATACAAAGAAATCATCTTTAG	135	159378	N/A
k141_1705213_1	NC_001664.4	92	25	2	0	121	145	141597	141573	0.000331	37.4	NC_001664.4	40	23	23	0	92	1	-1	CACAGTGGCTATATAATTTTACATT	CACAGAGGGTATATAATTTTACATT	384	159378	N/A
k141_1705486_1	NC_001664.4	92	25	2	0	15	39	132983	132959	0.000209	37.4	NC_001664.4	40	23	23	0	92	1	-1	TTATTTAATACAACAACAAACACGT	TTATGTAATACATCAACAAACACGT	249	159378	N/A
k141_1726392_1	NC_001664.4	92	25	2	0	13	37	109632	109608	0.000203	37.4	NC_001664.4	40	23	23	0	92	1	-1	AGGAGAAATAAACTACCAGATAAAC	AGCAGAAATAAACTATCAGATAAAC	243	159378	N/A
k141_1742868_1	NC_001664.4	92	25	2	0	192	216	8672	8648	0.00023	37.4	NC_001664.4	40	23	23	0	92	1	-1	TATTATTATTGTTATTGTTGTTGTT	TATTGTTGTTGTTATTGTTGTTGTT	273	159378	N/A
k141_1770276_1	NC_001664.4	92	25	2	0	245	269	79875	79851	0.000339	37.4	NC_001664.4	40	23	23	0	92	1	-1	TTTTAAGACTTTCTTCTGTATCTTC	TTTTAAGACTTTCTCCTGTACCTTC	393	159378	N/A
k141_1790728_1	NC_001664.4	92	25	2	0	667	691	131173	131149	0.000671	37.4	NC_001664.4	40	23	23	0	92	1	-1	ACGCACAGACACGCACACACACACA	ACGCACAGACACACACACAGACACA	759	159378	N/A
k141_1794507_2	NC_001664.4	92	25	2	0	24	48	9610	9586	0.000195	37.4	NC_001664.4	40	23	23	0	92	1	-1	TTGCACATTGCAGGCAGGCGCTCTC	TTGCACATTGCAGGTTGGCGCTCTC	234	159378	N/A
k141_1805041_3	NC_001664.4	92	25	2	0	41	65	22728	22704	0.000214	37.4	NC_001664.4	40	23	23	0	92	1	-1	CGGTTTCTGAGTTCTCCACCAGTGA	CGGTTTCTGAGTTCGCCTCCAGTGA	255	159378	N/A
k141_1810716_1	NC_001664.4	92	25	2	0	49	73	21568	21544	0.000442	37.4	NC_001664.4	40	23	23	0	92	1	-1	TCTTACAGATTTGCTCAGCAAATTG	TCTTACAGATTTTCTCAGCAATTTG	507	159378	N/A
k141_1834782_2	NC_001664.4	92	25	2	0	7	31	16610	16586	0.00023	37.4	NC_001664.4	40	23	23	0	92	1	-1	GAAAACTTAATCAATAATGTTGTGT	GAAAACTTAATGAATAATGATGTGT	273	159378	N/A
k141_1834981_1	NC_001664.4	92	25	0	1	43	65	138346	138322	0.000674	34.6	NC_001664.4	37	23	23	2	92	1	-1	GGAAAACTAAAAGTC--TGGGTACC	GGAAAACTAAAAGTCAGTGGGTACC	78	159378	N/A
k141_1860286_1	NC_001664.4	92	25	2	0	216	240	117023	116999	0.000217	37.4	NC_001664.4	40	23	23	0	92	1	-1	CAGAATAGCAAAACCAGATATAAAG	CAGAATAGCAAACCTAGATATAAAG	258	159378	N/A
k141_1874307_1	NC_001664.4	92	25	2	0	377	401	136626	136602	0.000589	37.4	NC_001664.4	40	23	23	0	92	1	-1	CAACCCATCCGTGATATTTTTCTTT	CAAACCATCCGTGATATTTTTTTTT	669	159378	N/A
k141_1896070_2	NC_001664.4	92	25	2	0	99	123	206	182	0.000106	37.4	NC_001664.4	40	23	23	0	92	1	-1	AGGGTTGAGGTTTAGGTTAGGGTTA	AGGGTTGATGTTTTGGTTAGGGTTA	135	159378	N/A
k141_1897554_1	NC_001664.4	92	25	2	0	32	56	77021	76997	0.000155	37.4	NC_001664.4	40	23	23	0	92	1	-1	CAAAAAAATATACAAAACTGCATAC	CAAAAAACTCTACAAAACTGCATAC	189	159378	N/A
k141_1913635_1	NC_001664.4	92	25	2	0	3	27	129242	129218	0.000131	37.4	NC_001664.4	40	23	23	0	92	1	-1	CAAAATGGATATTATCAAAAAGATA	CAAAATGGATATTATTAAAAAAATA	162	159378	N/A
k141_1920864_1	NC_001664.4	92	25	2	0	96	120	21871	21847	0.000152	37.4	NC_001664.4	40	23	23	0	92	1	-1	ACAGGAAGCATTCCCTTTGAACACT	ACAGGAAGCATTGCCTTTGAACTCT	186	159378	N/A
k141_1925414_1	NC_001664.4	92	25	2	0	24	48	131625	131601	0.000244	37.4	NC_001664.4	40	23	23	0	92	1	-1	ACACACAGACAAACACATACACATA	ACACAGAGACATACACATACACATA	288	159378	N/A
k141_1927576_1	NC_001664.4	92	25	2	0	48	72	94619	94595	0.000106	37.4	NC_001664.4	40	23	23	0	92	1	-1	GAAATTAAAACCTTTGTACACTGCT	GAAATTAAATCATTTGTACACTGCT	135	159378	N/A
k141_1938248_1	NC_001664.4	92	25	2	0	12	36	8693	8669	6.9e-05	37.4	NC_001664.4	40	23	23	0	92	1	-1	TGCTGCTGCTGTTATTGTTGTTATT	TGCTGCTGCTGTGGTTGTTGTTATT	93	159378	N/A
k141_1944087_1	NC_001664.4	92	25	2	0	26	50	128435	128411	4.99e-05	37.4	NC_001664.4	40	23	23	0	92	1	-1	TCGGAGTTATTTATATCCTACTGCT	TCGGAGTAATTTAAATCCTACTGCT	72	159378	N/A
k141_1952513_1	NC_001664.4	92	25	2	0	3	27	128529	128505	0.000174	37.4	NC_001664.4	40	23	23	0	92	1	-1	ATTGCAAGTTAGAAAATCCTTGAAT	ATTGCAAGTTAAAAAATCCTTCAAT	210	159378	N/A
k141_1952788_5	NC_001664.4	92	25	2	0	14	38	128792	128768	0.000144	37.4	NC_001664.4	40	23	23	0	92	1	-1	CAAAGACAATTCTTACAAAAACCAT	CAAAGATAATTCTTACAAAAAACAT	177	159378	N/A
k141_1955971_2	NC_001664.4	92	25	2	0	151	175	122965	122941	0.000152	37.4	NC_001664.4	40	23	23	0	92	1	-1	TTTAACATTTCAGAAAAACCAGACA	TTTAACATTTCAGAAAACACAGACA	186	159378	N/A
k141_1964738_1	NC_001664.4	92	25	2	0	204	228	82387	82363	0.000402	37.4	NC_001664.4	40	23	23	0	92	1	-1	TTCAAGATGAATGAGAATGCAGCCA	TTCAAGATGAAAGAGAATGCAGTCA	462	159378	N/A
k141_1975255_2	NC_001664.4	92	25	1	1	46	70	52179	52156	0.000674	33.7	NC_001664.4	36	23	23	1	92	1	-1	GAGAAACAATTTGATATACAGAATG	GAGAAA-AATTTGATATACAGCATG	78	159378	N/A
k141_1994590_3	NC_001664.4	92	25	2	0	45	69	33331	33307	0.00026	37.4	NC_001664.4	40	23	23	0	92	1	-1	TGGAGAAATGACATTTATTAGAATT	TGGAAAAATGACATTTATTAGCATT	306	159378	N/A
k141_2017089_1	NC_001664.4	92	25	2	0	10	34	2395	2371	0.000128	37.4	NC_001664.4	40	23	23	0	92	1	-1	GGAGGAGGAGGAGAAAAAGAGGAAG	GGAGGAGGAGGAGGAAGAGAGGAAG	159	159378	N/A
k141_2034192_1	NC_001664.4	92	25	2	0	234	258	72504	72480	0.000233	37.4	NC_001664.4	40	23	23	0	92	1	-1	AGCCATAAAAAGATTAACAAATCCA	AGACATAAAAAGATTAAAAAATCCA	276	159378	N/A
k141_2036512_1	NC_001664.4	92	25	1	1	78	102	3925	3902	0.001	33.7	NC_001664.4	36	23	23	1	92	1	-1	GGCTCGTCTCGAACTCCCGGCCTCA	GGCTCGTCTCGAAGTCCC-GCCTCA	102	159378	N/A
k141_2045855_2	NC_001664.4	92	25	2	0	62	86	110953	110929	0.000109	37.4	NC_001664.4	40	23	23	0	92	1	-1	ATAAGGTTGATGATTGCTGCTATTT	ATGAGGTTGCTGATTGCTGCTATTT	138	159378	N/A
k141_2048727_1	NC_001664.4	92	25	2	0	197	221	132924	132900	0.000426	37.4	NC_001664.4	40	23	23	0	92	1	-1	TACAAATAATAAAAAGTAAGAAAGA	TACAAATAATAAAAAGTAATATAGA	489	159378	N/A
k141_2220_1	NC_001664.4	92	25	2	0	100	124	127147	127171	0.000109	37.4	NC_001664.4	40	23	23	0	92	1	1	ATGATGATGATTATGATGGTGATGA	ATGATGATGATGATGATGATGATGA	138	159378	N/A
k141_7659_1	NC_001664.4	92	25	2	0	229	253	127899	127923	0.000386	37.4	NC_001664.4	40	23	23	0	92	1	1	CTGCTGGAGGCTCAGCTGCAGGCCC	CTGCTGGAGGCTCTGCTGGAGGCCC	444	159378	N/A
k141_16085_2	NC_001664.4	92	25	2	0	56	80	5107	5131	0.000461	37.4	NC_001664.4	40	23	23	0	92	1	1	CAGAGACACCAGCCGGTGCAGAGTG	CAGAGACACCAGCCGGTAGAGAGTG	528	159378	N/A
k141_27987_1	NC_001664.4	92	25	1	1	4	28	147796	147819	0.000542	33.7	NC_001664.4	36	23	23	1	92	1	1	TATGCTAAAAACAACAGGAAAATAT	TATG-TAAACACAACAGGAAAATAT	66	159378	N/A
k141_53912_1	NC_001664.4	92	25	2	0	472	496	121660	121684	0.000502	37.4	NC_001664.4	40	23	23	0	92	1	1	GGCCGAGAGGGAGCTCCCAGGAGAC	GGCCGAGGGAGAGCTCCCAGGAGAC	573	159378	N/A
k141_62709_1	NC_001664.4	92	25	1	1	7	30	29838	29862	0.001	33.7	NC_001664.4	36	23	23	1	92	1	1	GAAAATTTTCACAACCTAC-TCATC	GAACATTTTCACAACCTACATCATC	99	159378	N/A
k141_63199_1	NC_001664.4	92	25	2	0	197	221	126006	126030	0.000358	37.4	NC_001664.4	40	23	23	0	92	1	1	TAATGTTTTATTGTTTTTTAAAAAA	TACTGTTTTATTTTTTTTTAAAAAA	414	159378	N/A
k141_67857_1	NC_001664.4	92	25	2	0	177	201	10102	10126	0.000496	37.4	NC_001664.4	40	23	23	0	92	1	1	CATTCTCTTTATTTCTTATTTTTTA	CATTCTCTTTATTTTTTTTTTTTTA	567	159378	N/A
k141_72235_2	NC_001664.4	92	25	1	1	15	38	20662	20686	0.001	33.7	NC_001664.4	36	23	23	1	92	1	1	ATCTAA-GATTATTTCTTTGTATCT	ATCTAAAGATGATTTCTTTGTATCT	102	159378	N/A
k141_109366_1	NC_001664.4	92	25	2	0	267	291	115075	115099	0.000407	37.4	NC_001664.4	40	23	23	0	92	1	1	TTGTGTGACCTTGGAAAAAATTTTT	TTGTCTGACCTTTGAAAAAATTTTT	468	159378	N/A
k141_119428_2	NC_001664.4	92	25	2	0	275	299	7485	7509	0.000266	37.4	NC_001664.4	40	23	23	0	92	1	1	CACATGCAGACAGACAGACACGCAC	CACACGCAGACACACAGACACGCAC	312	159378	N/A
k141_127437_1	NC_001664.4	92	25	2	0	2	26	132876	132900	0.000155	37.4	NC_001664.4	40	23	23	0	92	1	1	TGGAAGTAAAGAGAGAAAGCAATGT	TGGAATTAAAAAGAGAAAGCAATGT	189	159378	N/A
k141_150806_3	NC_001664.4	92	25	2	0	55	79	78293	78317	8.71e-05	37.4	NC_001664.4	40	23	23	0	92	1	1	TTCGTCTATGGTATTTATGTAAATG	TTCGTCTATGTTTTTTATGTAAATG	114	159378	N/A
k141_180790_1	NC_001664.4	92	25	1	1	25	49	1256	1279	0.000873	33.7	NC_001664.4	36	23	23	1	92	1	1	GCCCTGTGGAGACTGCAGTCTGAGA	GCCCTGTGGAGACTGCA-TCTGGGA	96	159378	N/A
k141_190851_1	NC_001664.4	92	25	2	0	47	71	46631	46655	7.99e-05	37.4	NC_001664.4	40	23	23	0	92	1	1	ACTCTGTGAAACAGTTTCATGAATT	ACCCTGTGAAACACTTTCATGAATT	105	159378	N/A
k141_200673_1	NC_001664.4	92	25	2	0	90	114	75668	75692	0.000334	37.4	NC_001664.4	40	23	23	0	92	1	1	ATCTTGTTTTATTATGTTCAAAAGA	ATCTTGTTTTATTATCTTCAATAGA	387	159378	N/A
k141_255459_2	NC_001664.4	92	25	2	0	438	462	7058	7082	0.000436	37.4	NC_001664.4	40	23	23	0	92	1	1	CCTGGGGGTGGGAGGAGTGAATATA	CCGGGGGGTGGGAGGAGTGAACATA	501	159378	N/A
k141_320025_1	NC_001664.4	92	25	2	0	11	35	29964	29988	7.71e-05	37.4	NC_001664.4	40	23	23	0	92	1	1	AAATTGACTGAAGGACTAAATTTTT	AAATTGACTGATGGACCAAATTTTT	102	159378	N/A
k141_338085_1	NC_001664.4	92	25	2	0	73	97	130704	130728	0.000339	37.4	NC_001664.4	40	23	23	0	92	1	1	GATATATTAAAAAATAATTGAAATT	GATATATTAACGAATAATTGAAATT	393	159378	N/A
k141_369240_1	NC_001664.4	92	25	2	0	19	43	9839	9863	0.000445	37.4	NC_001664.4	40	23	23	0	92	1	1	AAAATTAACAATGCAAAACAAAAAT	AAAATTAAAAATGGAAAACAAAAAT	510	159378	N/A
k141_370708_1	NC_001664.4	92	25	2	0	106	130	1667	1691	0.000117	37.4	NC_001664.4	40	23	23	0	92	1	1	GAGGAGGAAGAGAGTAAAGGGAGAG	GAGGAGGAAGAGAGAAGAGGGAGAG	147	159378	N/A
k141_371021_1	NC_001664.4	92	25	2	0	151	175	28301	28325	0.000431	37.4	NC_001664.4	40	23	23	0	92	1	1	GCCCTTCTTTATCAAATACGCATTG	GCGCTTCTCTATCAAATACGCATTG	495	159378	N/A
k141_381228_1	NC_001664.4	92	25	2	0	53	77	114917	114941	0.000203	37.4	NC_001664.4	40	23	23	0	92	1	1	TTGAAATGACAATTCTTTGTGGTGG	TTGAAATGACAATTTTTTGTTGTGG	243	159378	N/A
k141_388167_1	NC_001664.4	92	25	2	0	141	165	126009	126033	0.000198	37.4	NC_001664.4	40	23	23	0	92	1	1	TGTTTTATTTTTTGGTAAAAAAAAG	TGTTTTATTTTTTTTTAAAAAAAAG	237	159378	N/A
k141_399074_2	NC_001664.4	92	25	2	0	956	980	11586	11610	0.001	37.4	NC_001664.4	40	23	23	0	92	1	1	CTTCTGACGTCTCCGCCGCTCCTGC	CTTCTGACGTCTCCGGTGCTCCTGC	1029	159378	N/A
k141_407787_1	NC_001664.4	92	25	2	0	73	97	115366	115390	0.000142	37.4	NC_001664.4	40	23	23	0	92	1	1	ATCAATTCGCTCAACCTCTCCCTTT	ATGAATTCGCTCAACCTCTGCCTTT	174	159378	N/A
k141_440116_1	NC_001664.4	92	25	2	0	39	63	133505	133529	0.000461	37.4	NC_001664.4	40	23	23	0	92	1	1	GATCCATGAAATTATCCATCACAAT	GATCCATAAAATTATCCATCACCAT	528	159378	N/A
k141_442335_1	NC_001664.4	92	25	1	1	56	79	55186	55210	0.000707	33.7	NC_001664.4	36	23	23	1	92	1	1	AAACA-GATTACCTATTTTTTAAAT	AAACAAGATTACCTATTTTTAAAAT	81	159378	N/A
k141_455658_1	NC_001664.4	92	25	2	0	3	27	106941	106965	5.54e-05	37.4	NC_001664.4	40	23	23	0	92	1	1	AATTTACTTGTTGTATTATGACAGA	AATTTACTTGTTGTGTTATAACAGA	78	159378	N/A
k141_462630_2	NC_001664.4	92	25	2	0	172	196	103795	103819	0.000214	37.4	NC_001664.4	40	23	23	0	92	1	1	AAAATCTTGAAAGCAGCTAGAGAAA	AAAAGCTTTAAAGCAGCTAGAGAAA	255	159378	N/A
k141_468445_1	NC_001664.4	92	25	2	0	464	488	65154	65178	0.000477	37.4	NC_001664.4	40	23	23	0	92	1	1	AGACACTCTGGCTGTATTTCAATAA	AGACACTCTGGCTGTATGTCGATAA	546	159378	N/A
k141_468544_3	NC_001664.4	92	25	2	0	68	92	132098	132122	0.000144	37.4	NC_001664.4	40	23	23	0	92	1	1	TGCATGTATATGTGTATATGTATGT	TGTATGTGTATGTGTATATGTATGT	177	159378	N/A
k141_484043_1	NC_001664.4	92	25	2	0	55	79	61896	61920	0.000436	37.4	NC_001664.4	40	23	23	0	92	1	1	ATTTGTTTTGTGAATTATGAAAAAA	ATTTGTTTTGTAAATGATGAAAAAA	501	159378	N/A
k141_492365_1	NC_001664.4	92	25	2	0	104	128	127145	127169	0.000112	37.4	NC_001664.4	40	23	23	0	92	1	1	TGAGGATGATGGTGATGATGATGAT	TGATGATGATGATGATGATGATGAT	141	159378	N/A
k141_533957_3	NC_001664.4	92	25	2	0	20	44	63096	63120	6.9e-05	37.4	NC_001664.4	40	23	23	0	92	1	1	ATCTTTTAAATATTCTACTTTCTTC	ATCTTTTAAATATTGGACTTTCTTC	93	159378	N/A
k141_545356_2	NC_001664.4	92	25	2	0	11	35	127147	127171	5.54e-05	37.4	NC_001664.4	40	23	23	0	92	1	1	ATGAGGATGATGATGATGACGATGA	ATGATGATGATGATGATGATGATGA	78	159378	N/A
k141_547301_2	NC_001664.4	92	25	2	0	22	46	112062	112086	9.8e-05	37.4	NC_001664.4	40	23	23	0	92	1	1	TATTTAACATGTGCTGGTAAAGATA	TATTTAACCTGTGATGGTAAAGATA	126	159378	N/A
k141_554116_1	NC_001664.4	92	25	2	0	274	298	116999	117023	0.000312	37.4	NC_001664.4	40	23	23	0	92	1	1	CTTTATTTCTGGGTTTGCTATTCTG	CTTTATATCTAGGTTTGCTATTCTG	363	159378	N/A
k141_558488_1	NC_001664.4	92	25	2	0	112	136	103795	103819	0.000326	37.4	NC_001664.4	40	23	23	0	92	1	1	AAAATCTTAAAAGCAGCTAGAGAAA	AAAAGCTTTAAAGCAGCTAGAGAAA	378	159378	N/A
k141_559496_1	NC_001664.4	92	25	2	0	38	62	133593	133617	0.000206	37.4	NC_001664.4	40	23	23	0	92	1	1	ATTATAAATATAAGAGACTTTGTTC	ATTATAAATATATGAGACATTGTTC	246	159378	N/A
k141_603773_1	NC_001664.4	92	25	1	1	19	43	8554	8577	0.000707	33.7	NC_001664.4	36	23	23	1	92	1	1	AAAAAACACACAAAGGAAATACACA	AAAAAACACACAAA-AAAATACACA	81	159378	N/A
k141_606352_2	NC_001664.4	92	25	2	0	88	112	132136	132160	0.000461	37.4	NC_001664.4	40	23	23	0	92	1	1	TATATGCATGTGTATGTGTACGTGT	TATATGTATGTGTATGTGTATGTGT	528	159378	N/A
k141_607879_1	NC_001664.4	92	25	2	0	112	136	2369	2393	0.000461	37.4	NC_001664.4	40	23	23	0	92	1	1	TTCTTCTTCTTTTCCTCCTCCTCCT	TTCTTCCTCTCTTCCTCCTCCTCCT	528	159378	N/A
k141_614776_1	NC_001664.4	92	25	2	0	263	287	22923	22947	0.000328	37.4	NC_001664.4	40	23	23	0	92	1	1	TCTGTGATTTATTTTCCATAGAGCA	TCTGTGTTTTATCTTCCATAGAGCA	381	159378	N/A
k141_615345_2	NC_001664.4	92	25	2	0	21	45	133582	133606	0.000101	37.4	NC_001664.4	40	23	23	0	92	1	1	TTCTGTATTTTATTATAATTATGTG	TTCTGTATTTTATTATAAATATATG	129	159378	N/A
k141_630621_2	NC_001664.4	92	25	2	0	4	28	105587	105611	0.000142	37.4	NC_001664.4	40	23	23	0	92	1	1	CATCTCTCTTTCTTATGTGATACAG	CATCTCTCTTTCATATGTGATATAG	174	159378	N/A
k141_634251_1	NC_001664.4	92	25	2	0	262	286	29719	29743	0.000893	37.4	NC_001664.4	40	23	23	0	92	1	1	TTTCTGAACAGTTATTTCTGGGCTC	TTCCTGAACAGTTTTTTCTGGGCTC	1005	159378	N/A
k141_643577_1	NC_001664.4	92	25	2	0	58	82	2376	2400	0.000109	37.4	NC_001664.4	40	23	23	0	92	1	1	TCTCTTCCTCCTCCTCCTCAACGTC	TCTCTTCCTCCTCCTCCTCCCCGTC	138	159378	N/A
k141_648785_1	NC_001664.4	92	25	2	0	165	189	1561	1585	0.000505	37.4	NC_001664.4	40	23	23	0	92	1	1	CCTGGAGCTGCTGCGGCGCCTCGGG	CCTGGAGCTGCTGCGTCGCCTGGGG	576	159378	N/A
k141_653130_4	NC_001664.4	92	25	2	0	77	101	76611	76635	0.000114	37.4	NC_001664.4	40	23	23	0	92	1	1	TTGTGGTACTCTGGTGTGATTTGCT	TTGTTGTACTCTGCTGTGATTTGCT	144	159378	N/A
k141_654639_1	NC_001664.4	92	25	2	0	26	50	94653	94677	0.000144	37.4	NC_001664.4	40	23	23	0	92	1	1	AATGCATTTTAAAATGCTTTTTGGT	AATTCATTTTAAACTGCTTTTTGGT	177	159378	N/A
k141_692101_1	NC_001664.4	92	25	1	1	31	54	120360	120384	0.000741	33.7	NC_001664.4	36	23	23	1	92	1	1	GAAACTTTTTGTGGTGG-TGGATAT	GAAACATTTTGTGGTGGATGGATAT	84	159378	N/A
k141_692857_1	NC_001664.4	92	25	2	0	133	157	98539	98563	0.000247	37.4	NC_001664.4	40	23	23	0	92	1	1	CTTTTCAAAAAAATTGATAAAATAA	CTTTTTAAAATAATTGATAAAATAA	291	159378	N/A
k141_703638_1	NC_001664.4	92	25	2	0	249	273	122804	122828	0.000244	37.4	NC_001664.4	40	23	23	0	92	1	1	TTTCAACTGGAAGTACTTTAAACAA	TTTCAAGTGGAAATACTTTAAACAA	288	159378	N/A
k141_706132_1	NC_001664.4	92	25	2	0	200	224	97276	97300	0.000282	37.4	NC_001664.4	40	23	23	0	92	1	1	AGGTGGACGTCGAGGCCCCGAGAGC	AGGTGGACGTCGAGGCTTCGAGAGC	330	159378	N/A
k141_729066_1	NC_001664.4	92	25	2	0	254	278	75500	75524	0.000496	37.4	NC_001664.4	40	23	23	0	92	1	1	TTTTGTTAAATCTTTTTTCATTGTT	TTTTGATAAATCTTTTTTTATTGTT	567	159378	N/A
k141_743884_1	NC_001664.4	92	25	2	0	330	354	65216	65240	0.000556	37.4	NC_001664.4	40	23	23	0	92	1	1	AAATTTAATAAAATTTGTAACTTCT	AAATTTAATAAAAGTTTTAACTTCT	633	159378	N/A
k141_764327_2	NC_001664.4	92	25	2	0	17	41	127144	127168	6.9e-05	37.4	NC_001664.4	40	23	23	0	92	1	1	CTGGTGATGATGATGATAATGATGA	CTGATGATGATGATGATGATGATGA	93	159378	N/A
k141_818910_1	NC_001664.4	92	25	2	0	16	40	120903	120927	0.000494	37.4	NC_001664.4	40	23	23	0	92	1	1	GAATTTTTTTTAAATAGTATCTCTT	GACTTTTTTTTAAATAGTATCTGTT	564	159378	N/A
k141_821075_1	NC_001664.4	92	25	2	0	293	317	127145	127169	0.000328	37.4	NC_001664.4	40	23	23	0	92	1	1	TGATAATGAGGATGATGATGATGAT	TGATGATGATGATGATGATGATGAT	381	159378	N/A
k141_829114_1	NC_001664.4	92	25	2	0	207	231	1667	1691	0.000266	37.4	NC_001664.4	40	23	23	0	92	1	1	GAGGAGGAAGAGAGCAAAGGGAGAG	GAGGAGGAAGAGAGAAGAGGGAGAG	312	159378	N/A
k141_858195_2	NC_001664.4	92	25	2	0	9	33	8648	8672	7.44e-05	37.4	NC_001664.4	40	23	23	0	92	1	1	AATAACAATAATAACAACAACAATA	AACAACAACAATAACAACAACAATA	99	159378	N/A
k141_872293_1	NC_001664.4	92	25	2	0	211	235	96525	96549	0.000307	37.4	NC_001664.4	40	23	23	0	92	1	1	ATTTTAATTTGTGTAAAAATAAAGA	ATTTTACATTGTGTAAAAATAAAGA	357	159378	N/A
k141_893343_2	NC_001664.4	92	25	2	0	58	82	61896	61920	0.000171	37.4	NC_001664.4	40	23	23	0	92	1	1	ATATGTTTTGTAAATGATAAAAAAA	ATTTGTTTTGTAAATGATGAAAAAA	207	159378	N/A
k141_972532_1	NC_001664.4	92	25	2	0	148	172	148324	148348	0.000195	37.4	NC_001664.4	40	23	23	0	92	1	1	AAAATCAGAAAGAAAATTAACATAA	AAAATCGGAAAAAAAATTAACATAA	234	159378	N/A
k141_990231_1	NC_001664.4	92	25	1	1	76	99	44078	44102	0.001	33.7	NC_001664.4	36	23	23	1	92	1	1	CTTACATTTGATAAATTA-AATCTG	CTTACCTTTGATAAATTACAATCTG	102	159378	N/A
k141_1054903_1	NC_001664.4	92	25	2	0	150	174	69512	69536	0.000375	37.4	NC_001664.4	40	23	23	0	92	1	1	TATTCCCCAGGAAAATTTGGAAATA	TATTCTTCAGGAAAATTTGGAAATA	432	159378	N/A
k141_1070280_1	NC_001664.4	92	25	2	0	191	215	136340	136364	0.000328	37.4	NC_001664.4	40	23	23	0	92	1	1	CTGGAACTGGAAAATCTAATTTAAA	CTGGAACTGGAAAAACTAATCTAAA	381	159378	N/A
k141_1117432_1	NC_001664.4	92	25	2	0	32	56	136029	136053	0.000112	37.4	NC_001664.4	40	23	23	0	92	1	1	TAAATATTTATTCAGTACTTAGAAA	TAAATATTTTTTAAGTACTTAGAAA	141	159378	N/A
k141_1121754_1	NC_001664.4	92	25	2	0	10	34	129008	129032	0.000706	37.4	NC_001664.4	40	23	23	0	92	1	1	TTCATTCTCACCAGATTTTCTCTCC	TTCATTCTCATTAGATTTTCTCTCC	798	159378	N/A
k141_1132700_1	NC_001664.4	92	25	2	0	4	28	82097	82121	0.000142	37.4	NC_001664.4	40	23	23	0	92	1	1	GAAGCTGGAAAAATACAAAATTTTG	GAAGCTGGAAACATTCAAAATTTTG	174	159378	N/A
k141_1137063_1	NC_001664.4	92	25	2	0	4	28	132124	132148	4.99e-05	37.4	NC_001664.4	40	23	23	0	92	1	1	TATGTATATATTTATATGTATGTGT	TATGTGTATATGTATATGTATGTGT	72	159378	N/A
k141_1152179_1	NC_001664.4	92	25	2	0	21	45	120727	120751	8.71e-05	37.4	NC_001664.4	40	23	23	0	92	1	1	AAAAAGAATAAAGAAAAGTGAAGGA	AAAAAGAAAAAAGAAAAGTGGAGGA	114	159378	N/A
k141_1195724_1	NC_001664.4	92	25	2	0	39	63	61091	61115	6.62e-05	37.4	NC_001664.4	40	23	23	0	92	1	1	TAATTATTTTTTAAAATTAATTCTT	TAATTATTTTTTCAAATTCATTCTT	90	159378	N/A
k141_1207699_1	NC_001664.4	92	25	2	0	17	41	22077	22101	0.00035	37.4	NC_001664.4	40	23	23	0	92	1	1	CAGTGAACAGAAAGCACATGTTCTC	CAGTGAACAGAAAGCAACTGTTCTC	405	159378	N/A
k141_1209126_1	NC_001664.4	92	25	2	0	302	326	127145	127169	0.000356	37.4	NC_001664.4	40	23	23	0	92	1	1	TGATGATTATGATAATGATGATGAT	TGATGATGATGATGATGATGATGAT	411	159378	N/A
k141_1215400_1	NC_001664.4	92	25	2	0	83	107	136338	136362	0.000211	37.4	NC_001664.4	40	23	23	0	92	1	1	TACTAGAACAGGAAAAACTAATCTA	TACTGGAACTGGAAAAACTAATCTA	252	159378	N/A
k141_1245209_1	NC_001664.4	92	25	2	0	31	55	131833	131857	9.26e-05	37.4	NC_001664.4	40	23	23	0	92	1	1	TGTGTGTGTATGTTTATGTGTATGT	TGTATGTGTATGTGTATGTGTATGT	120	159378	N/A
k141_1263931_1	NC_001664.4	92	25	2	0	30	54	132100	132124	0.000394	37.4	NC_001664.4	40	23	23	0	92	1	1	TATGTGTGTGTATATATGTATGTGT	TATGTGTATGTGTATATGTATGTGT	453	159378	N/A
k141_1306017_1	NC_001664.4	92	25	2	0	115	139	61654	61678	0.000112	37.4	NC_001664.4	40	23	23	0	92	1	1	TTTAGAGTATATTTTTTATTATTAT	TTTAGAGTATTGTTTTTATTATTAT	141	159378	N/A
k141_1322537_3	NC_001664.4	92	25	2	0	222	246	101532	101556	0.000515	37.4	NC_001664.4	40	23	23	0	92	1	1	CAGGATCAGCGTGGCTCTGAGCAGG	CAGGATCAGCGCAGCTCTGAGCAGG	588	159378	N/A
k141_1336577_1	NC_001664.4	92	25	2	0	153	177	126003	126027	0.000337	37.4	NC_001664.4	40	23	23	0	92	1	1	TTATACTGTTTTAATTATTTTTAAA	TTATACTGTTTTATTTTTTTTTAAA	390	159378	N/A
k141_1358298_1	NC_001664.4	92	25	2	0	31	55	147641	147665	0.000214	37.4	NC_001664.4	40	23	23	0	92	1	1	TTCTATTATATTCATTTAAATATAA	TTCTTTTATCTTCATTTAAATATAA	255	159378	N/A
k141_1385431_1	NC_001664.4	92	25	0	1	9	31	131780	131804	0.000475	34.6	NC_001664.4	37	23	23	2	92	1	1	CTCTGTGTATGTG--TGTGTATGTG	CTCTGTGTATGTGTATGTGTATGTG	60	159378	N/A
k141_1397273_1	NC_001664.4	92	25	2	0	181	205	103795	103819	0.000182	37.4	NC_001664.4	40	23	23	0	92	1	1	AAAATCTTTAAAGCAGCCAGAGAAA	AAAAGCTTTAAAGCAGCTAGAGAAA	219	159378	N/A
k141_1399757_1	NC_001664.4	92	25	2	0	10	34	25416	25440	0.000166	37.4	NC_001664.4	40	23	23	0	92	1	1	AAAAGAGAAAACACAAACCATCAAT	AAAAAAAAAAACACAAACCATCAAT	201	159378	N/A
k141_1400313_2	NC_001664.4	92	25	2	0	65	89	101900	101924	0.000415	37.4	NC_001664.4	40	23	23	0	92	1	1	TCCATGTACTCTTGGGACTAGGAAT	TCCATGTCTTCTTGGGACTAGGAAT	477	159378	N/A
k141_1428642_1	NC_001664.4	92	25	1	1	34	58	2372	2395	0.000542	33.7	NC_001664.4	36	23	23	1	92	1	1	TTCCTCCTCTTCCTCCTCCTCTTCC	TTCCTC-TCTTCCTCCTCCTCCTCC	66	159378	N/A
k141_1439607_1	NC_001664.4	92	25	2	0	57	81	126003	126027	0.000161	37.4	NC_001664.4	40	23	23	0	92	1	1	TTATACTGTTTTAGTTATTTTTAAA	TTATACTGTTTTATTTTTTTTTAAA	195	159378	N/A
k141_1447884_1	NC_001664.4	92	25	2	0	16	40	118356	118380	0.000101	37.4	NC_001664.4	40	23	23	0	92	1	1	TGTGAACTAAATAAGCAACTATTTT	TGTGAACTAAATAATCAACTGTTTT	129	159378	N/A
k141_1467828_1	NC_001664.4	92	25	1	1	21	44	99017	99041	0.000475	33.7	NC_001664.4	36	23	23	1	92	1	1	TTTTCTTATGTATATA-TTTTTTGA	TTATCTTATGTATATAGTTTTTTGA	60	159378	N/A
k141_1484201_1	NC_001664.4	92	25	2	0	35	59	130511	130535	0.000117	37.4	NC_001664.4	40	23	23	0	92	1	1	AAATTGTTTTATTTTTAAAAATTTA	AAATTGTTTTAATATTAAAAATTTA	147	159378	N/A
k141_1485030_1	NC_001664.4	92	25	2	0	92	116	87006	87030	0.000155	37.4	NC_001664.4	40	23	23	0	92	1	1	TGAATCTCGTGGTGGCTCTTCTGGT	TGAATATCGTGTTGGCTCTTCTGGT	189	159378	N/A
k141_1489904_2	NC_001664.4	92	25	2	0	11	35	91682	91706	0.000201	37.4	NC_001664.4	40	23	23	0	92	1	1	GCTTGAATCTATCAGATTCATTATT	GCTTGAATCTATTAGATTCATTCTT	240	159378	N/A
k141_1516837_1	NC_001664.4	92	25	2	0	21	45	130808	130832	0.000177	37.4	NC_001664.4	40	23	23	0	92	1	1	TAATTTGATAATGACAATACAATTA	TAATTTGATAATTAGAATACAATTA	213	159378	N/A
k141_1529234_1	NC_001664.4	92	25	2	0	279	303	56479	56503	0.000269	37.4	NC_001664.4	40	23	23	0	92	1	1	GAAGAAATGGAAATCCCAAAGGAAA	GAAGAAATGGACATCCCAAACGAAA	315	159378	N/A
k141_1534195_1	NC_001664.4	92	25	2	0	26	50	83740	83764	0.000136	37.4	NC_001664.4	40	23	23	0	92	1	1	AACTTTATAAGATAGGCAAAGCATA	AACATTATAAGATAGGCAAACCATA	168	159378	N/A
k141_1537094_1	NC_001664.4	92	25	1	1	13	37	18919	18942	0.000475	33.7	NC_001664.4	36	23	23	1	92	1	1	AAGGCAGAACAATGAACACAAAAGA	AAGCCAGAACAATGAACA-AAAAGA	60	159378	N/A
k141_1550032_1	NC_001664.4	92	25	2	0	106	130	132136	132160	0.000103	37.4	NC_001664.4	40	23	23	0	92	1	1	TATATGTATGTGCATGTATATGTGT	TATATGTATGTGTATGTGTATGTGT	132	159378	N/A
k141_1557205_2	NC_001664.4	92	25	2	0	26	50	131154	131178	0.00079	37.4	NC_001664.4	40	23	23	0	92	1	1	CTGTCTGTGTGTCTGTGCGTCTGTC	CTGTGTGTGTGTCTGTGCGTGTGTC	891	159378	N/A
k141_1558443_1	NC_001664.4	92	25	2	0	111	135	119165	119189	0.000131	37.4	NC_001664.4	40	23	23	0	92	1	1	AAAACTAGATGAGTATTGCTTTAAG	AAAACTAGATGACTATTTCTTTAAG	162	159378	N/A
k141_1588458_1	NC_001664.4	92	25	2	0	89	113	131833	131857	0.000169	37.4	NC_001664.4	40	23	23	0	92	1	1	TGTATGTGTATGTGTATGTATTTGT	TGTATGTGTATGTGTATGTGTATGT	204	159378	N/A
k141_1606675_2	NC_001664.4	92	25	2	0	14	38	57755	57779	0.000139	37.4	NC_001664.4	40	23	23	0	92	1	1	AGCACAGACTCATTGATACAAGGCT	AGCACAGACTCACGGATACAAGGCT	171	159378	N/A
k141_1607760_1	NC_001664.4	92	25	2	0	266	290	141270	141294	0.000274	37.4	NC_001664.4	40	23	23	0	92	1	1	TATTAACTTCAGTTTTTATAGAAGA	TATTAACTTCAGTATTTATAGGAGA	321	159378	N/A
k141_1608052_1	NC_001664.4	92	25	2	0	97	121	137545	137569	0.000103	37.4	NC_001664.4	40	23	23	0	92	1	1	TTAGAAAAACAGAAATTTGTGGTCT	TTACAAAAACAGGAATTTGTGGTCT	132	159378	N/A
k141_1645688_1	NC_001664.4	92	25	2	0	180	204	8646	8670	0.000505	37.4	NC_001664.4	40	23	23	0	92	1	1	AAAACAACAACAATCACAAAAACAA	AAAACAACAACAATAACAACAACAA	576	159378	N/A
k141_1661113_1	NC_001664.4	92	25	1	1	36	60	119320	119343	0.000807	33.7	NC_001664.4	36	23	23	1	92	1	1	GATGTTTTGATATATACAAACATTG	GATTTTTTGATATATACAAA-ATTG	90	159378	N/A
k141_1662731_2	NC_001664.4	92	25	2	0	375	399	127064	127088	0.000372	37.4	NC_001664.4	40	23	23	0	92	1	1	TTTAGATTTTCTGTGTTTATTGTCT	TTTAGATTTTATTTGTTTATTGTCT	429	159378	N/A
k141_1671741_1	NC_001664.4	92	25	0	1	22	46	135176	135198	0.000641	34.6	NC_001664.4	37	23	23	2	92	1	1	ATGTCTGTGGTTAAGTGTATTTATT	ATGTCTGT--TTAAGTGTATTTATT	75	159378	N/A
k141_1675152_2	NC_001664.4	92	25	2	0	53	77	3234	3258	0.000233	37.4	NC_001664.4	40	23	23	0	92	1	1	AAAAAAAAAAACAAACACACCACCA	AATAAAAAAAAAAAACACACCACCA	276	159378	N/A
k141_1688869_1	NC_001664.4	92	25	2	0	163	187	131197	131221	0.000177	37.4	NC_001664.4	40	23	23	0	92	1	1	TGTGTCTGTGTCTTTGCCTGTGTCT	TGTGTCTGTGTCTGTGCGTGTGTCT	213	159378	N/A
k141_1717770_1	NC_001664.4	92	25	2	0	146	170	149849	149873	0.000203	37.4	NC_001664.4	40	23	23	0	92	1	1	TTATCTATTCATTTATTGATGAACT	TTATCTATTCATTTATTTATGATCT	243	159378	N/A
k141_1762152_3	NC_001664.4	92	25	2	0	78	102	147560	147584	0.000112	37.4	NC_001664.4	40	23	23	0	92	1	1	GCATGGAAATGTATTAAATAATACA	GCATGGAAATGTATTAAAATATACA	141	159378	N/A
k141_1782294_1	NC_001664.4	92	25	2	0	246	270	127146	127170	0.000428	37.4	NC_001664.4	40	23	23	0	92	1	1	GATGGTGACGATGATGATGATGATG	GATGATGATGATGATGATGATGATG	492	159378	N/A
k141_1808522_1	NC_001664.4	92	25	2	0	29	53	111293	111317	0.000158	37.4	NC_001664.4	40	23	23	0	92	1	1	TTTTTCTTTTGTTGTGTGTGCTTTC	TTTTTCTTTTTCTGTGTGTGCTTTC	192	159378	N/A
k141_1815964_1	NC_001664.4	92	25	1	1	6	29	35778	35802	0.000873	33.7	NC_001664.4	36	23	23	1	92	1	1	AGAAAAT-GGAGGAAACGAGAAATG	AGAAAATCGGAGTAAACGAGAAATG	96	159378	N/A
k141_1824736_1	NC_001664.4	92	25	2	0	44	68	135765	135789	0.000163	37.4	NC_001664.4	40	23	23	0	92	1	1	TTAAAACTATGTTTCTTCTTGCTTT	TTAAAACTATGTTTTTTCTTGTTTT	198	159378	N/A
k141_1850656_2	NC_001664.4	92	25	2	0	21	45	134787	134811	8.98e-05	37.4	NC_001664.4	40	23	23	0	92	1	1	GGAAAACTGTCTACTTTTATTCATA	GGAAGACTGTCTATTTTTATTCATA	117	159378	N/A
k141_1858284_3	NC_001664.4	92	25	2	0	89	113	117629	117653	0.000125	37.4	NC_001664.4	40	23	23	0	92	1	1	AGTTTTGCTATGAGTATATAAAAAA	AGGTTTTCTATGAGTATATAAAAAA	156	159378	N/A
k141_1883030_1	NC_001664.4	92	25	2	0	362	386	132919	132943	0.000409	37.4	NC_001664.4	40	23	23	0	92	1	1	TTTGTAAGATGACATTGAAAATAAA	TTTGTAAGGTGATATTGAAAATAAA	471	159378	N/A
k141_1897194_2	NC_001664.4	92	25	2	0	69	93	138205	138229	0.000263	37.4	NC_001664.4	40	23	23	0	92	1	1	ACCCCACCCGCAGTACCCACTGATC	ACCCCAACCGCGGTACCCACTGATC	309	159378	N/A
k141_1934371_2	NC_001664.4	92	25	2	0	145	169	135189	135213	0.000405	37.4	NC_001664.4	40	23	23	0	92	1	1	TGTATTTATTTTTGCACACAAGTCC	TGTATTTATTTTTTCACAAAAGTCC	465	159378	N/A
k141_1936418_2	NC_001664.4	92	25	2	0	253	277	132142	132166	0.000258	37.4	NC_001664.4	40	23	23	0	92	1	1	TATGTGTATGTGCATGTGTATCTGT	TATGTGTATGTGTATGTGTATGTGT	303	159378	N/A
k141_1940206_1	NC_001664.4	92	25	2	0	2	26	132110	132134	0.000285	37.4	NC_001664.4	40	23	23	0	92	1	1	TGTATATGTATGTGTGTATGTATAT	TGTATATGTATGTGTATGTGTATAT	333	159378	N/A
k141_1959268_1	NC_001664.4	92	25	2	0	121	145	65052	65076	0.000198	37.4	NC_001664.4	40	23	23	0	92	1	1	GTAAACAGCTTAGATGTAAGAGCAT	GTAACCAGCTTAGATGTAAGACCAT	237	159378	N/A
k141_1974094_1	NC_001664.4	92	25	2	0	4	28	2382	2406	6.35e-05	37.4	NC_001664.4	40	23	23	0	92	1	1	CCTCCTCCTCCTCCCCAGCCTACTC	CCTCCTCCTCCTCCCCGTCCTACTC	87	159378	N/A
k141_1979816_1	NC_001664.4	92	25	1	1	11	35	95603	95626	0.000807	33.7	NC_001664.4	36	23	23	1	92	1	1	AGGGACTGGAAAATACAGGTTGTTG	AGGGACTGGAAAAT-CAGGATGTTG	90	159378	N/A
k141_1984700_1	NC_001664.4	92	25	2	0	172	196	68574	68598	0.000423	37.4	NC_001664.4	40	23	23	0	92	1	1	TATTTTTTTAAAGTAAATTTTAAAT	TATTTTTTGAAATTAAATTTTAAAT	486	159378	N/A
k141_1998714_1	NC_001664.4	92	25	1	1	32	56	35247	35270	0.000741	33.7	NC_001664.4	36	23	23	1	92	1	1	AATTACAAATTAAAAATGCAAATGT	AATT-CAAATTAAAAATACAAATGT	84	159378	N/A
k141_2005200_1	NC_001664.4	92	25	2	0	28	52	8644	8668	7.71e-05	37.4	NC_001664.4	40	23	23	0	92	1	1	ATAAAACAACAACAAGAACAAAAAC	ATAAAACAACAACAATAACAACAAC	102	159378	N/A
k141_2033499_1	NC_001664.4	92	25	1	1	39	63	3902	3925	0.000542	33.7	NC_001664.4	36	23	23	1	92	1	1	TGAGGTCGGGAGTTCGAGACGAGCC	TGAGG-CGGGACTTCGAGACGAGCC	66	159378	N/A
k141_2037073_1	NC_001664.4	92	25	2	0	4	28	148697	148721	0.00015	37.4	NC_001664.4	40	23	23	0	92	1	1	AATTCTAAATTACAATTTTATAATT	AATTCAAAATTACAATTTTAGAATT	183	159378	N/A
k141_2040971_1	NC_001664.4	92	25	2	0	45	69	132331	132355	0.000101	37.4	NC_001664.4	40	23	23	0	92	1	1	GAGAGATAGAGGATTGAGAGACAGA	GAGAGATAGAGGATAGAGAGATAGA	129	159378	N/A
k141_2048739_1	NC_001664.4	92	25	2	0	67	91	63094	63118	0.000285	37.4	NC_001664.4	40	23	23	0	92	1	1	CAATCTTTTAAATATTTGACATTCT	CAATCTTTTAAATATTGGACTTTCT	333	159378	N/A
k141_1022154_1	NC_001664.4	91.892	37	3	0	1	37	132133	132169	2.3e-09	54.5	NC_001664.4	59	34	34	0	91.89	1	1	ATGTATATGTATGTGTGTGTGTGTGTGTGTGTGTATG	ATGTATATGTATGTGTATGTGTATGTGTATGTGTATG	213	159378	N/A
k141_938045_1	NC_001664.4	91.667	36	3	0	238	273	139	174	2.2e-08	52.7	NC_001664.4	57	33	33	0	91.67	1	1	CTAGCTCTAACCCTAACCCTAGCTCTAACCCTAACC	CTAGCCCTAACCCTAACCCTAGGTCTAGCCCTAACC	555	159378	N/A
k141_41921_1	NC_001664.4	91.667	24	2	0	37	60	119372	119349	0.000222	35.6	NC_001664.4	38	22	22	0	91.67	1	-1	TGCATCTACGCACTTACAACAGCT	TGCATCTACGCACTTCCAAGAGCT	87	159378	N/A
k141_48022_1	NC_001664.4	91.667	24	2	0	246	269	127754	127731	0.000804	35.6	NC_001664.4	38	22	22	0	91.67	1	-1	GGCCTCAAGCAGGGCCTCAGGCAG	GGCCTCAAGCAGAGCCTCAAGCAG	273	159378	N/A
k141_51049_1	NC_001664.4	91.667	24	2	0	37	60	21294	21271	0.000371	35.6	NC_001664.4	38	22	22	0	91.67	1	-1	ATGGTCACGCACAAAGAAAAGTTT	ATGTTCACGAACAAAGAAAAGTTT	135	159378	N/A
k141_58847_1	NC_001664.4	91.667	24	2	0	13	36	73154	73131	0.000671	35.6	NC_001664.4	38	22	22	0	91.67	1	-1	ATATTATCTCAAAATGGAAAGGAA	ATATTATCTCAAACTGGAAAAGAA	231	159378	N/A
k141_67582_1	NC_001664.4	91.667	24	2	0	69	92	147358	147335	0.000542	35.6	NC_001664.4	38	22	22	0	91.67	1	-1	TATGGTGTGTGCATGTGGGTGTAT	TATCGTGTGTGCATGTGGATGTAT	189	159378	N/A
k141_83591_1	NC_001664.4	91.667	24	2	0	17	40	18976	18953	0.000231	35.6	NC_001664.4	38	22	22	0	91.67	1	-1	AAAATGCCCATTCTCAGGGAGCTT	AAAATGCCCATTCTCAGACAGCTT	90	159378	N/A
k141_90860_1	NC_001664.4	91.667	24	2	0	16	39	66472	66449	0.000304	35.6	NC_001664.4	38	22	22	0	91.67	1	-1	AAAATTAACAAATGTGATTCGTCA	AAAATTATCAAATGTGATTCGACA	114	159378	N/A
k141_97985_1	NC_001664.4	91.667	24	2	0	20	43	73982	73959	0.000212	35.6	NC_001664.4	38	22	22	0	91.67	1	-1	TCTTTGAGACTGTTTATTTCCTCG	TCTATGAGACTGTTTATTTTCTCG	84	159378	N/A
k141_109066_1	NC_001664.4	91.667	24	2	0	104	127	132140	132117	0.000371	35.6	NC_001664.4	38	22	22	0	91.67	1	-1	ATATATATATATACATACACATAC	ATATACATATACACATACACATAC	135	159378	N/A
k141_113083_1	NC_001664.4	91.667	24	2	0	13	36	135793	135770	0.000532	35.6	NC_001664.4	38	22	22	0	91.67	1	-1	ATAGAAAACAAAAACAAACATAGT	ATAGAAAACAAGAAAAAACATAGT	186	159378	N/A
k141_120230_2	NC_001664.4	91.667	24	2	0	154	177	130490	130467	0.000747	35.6	NC_001664.4	38	22	22	0	91.67	1	-1	CAAATATTTAAAAAAGAATTAATA	CAAATATTTAAAAATAAATTAATA	255	159378	N/A
k141_129269_1	NC_001664.4	91.667	24	2	0	180	203	18870	18847	0.000861	35.6	NC_001664.4	38	22	22	0	91.67	1	-1	AGGATTAGATTTGGAGAAAAGGAA	AGGATCAGATTTGGAGAAAATGAA	291	159378	N/A
k141_139651_1	NC_001664.4	91.667	24	2	0	77	100	135070	135047	0.000279	35.6	NC_001664.4	38	22	22	0	91.67	1	-1	ATAAAGAATTCCTTAAACTCAATG	ATAAAGCATTCCTTAAACTTAATG	105	159378	N/A
k141_155304_1	NC_001664.4	91.667	24	2	0	14	37	49517	49494	0.000222	35.6	NC_001664.4	38	22	22	0	91.67	1	-1	TCATTTTCCTGTTGAAATCTTTCA	TCATTTTCCTGTGGAAATTTTTCA	87	159378	N/A
k141_156253_1	NC_001664.4	91.667	24	2	0	43	66	89178	89155	0.000757	35.6	NC_001664.4	38	22	22	0	91.67	1	-1	GAAATTAAAGATGAAATCAAAAAA	GAAATTAAAGATGAATTAAAAAAA	258	159378	N/A
k141_157121_7	NC_001664.4	91.667	24	2	0	162	185	72980	72957	0.000627	35.6	NC_001664.4	38	22	22	0	91.67	1	-1	TACTGTTTGTTCTAGGAACAAAAG	TACTATTTGTTCGAGGAACAAAAG	216	159378	N/A
k141_159104_1	NC_001664.4	91.667	24	2	0	105	128	132159	132136	0.000352	35.6	NC_001664.4	38	22	22	0	91.67	1	-1	CACACACACATACACATGCATATA	CACATACACATACACATACATATA	129	159378	N/A
k141_162315_1	NC_001664.4	91.667	24	2	0	234	257	110996	110973	0.001	35.6	NC_001664.4	38	22	22	0	91.67	1	-1	GAAAAATTTAAAAAGTGTCCTAAC	GAAAAATTTTGAAAGTGTCCTAAC	327	159378	N/A
k141_171044_1	NC_001664.4	91.667	24	2	0	26	49	142957	142934	0.000428	35.6	NC_001664.4	38	22	22	0	91.67	1	-1	TATACAACTATAAAAAAATGGGGA	TATACAACTATAAAAAACTTGGGA	153	159378	N/A
k141_186025_1	NC_001664.4	91.667	24	2	0	93	116	21160	21137	0.000738	35.6	NC_001664.4	38	22	22	0	91.67	1	-1	CAGCAGAGAGAAAGAAAATAATTT	CAGCAGCGAGATAGAAAATAATTT	252	159378	N/A
k141_188056_1	NC_001664.4	91.667	24	2	0	131	154	97243	97220	0.000447	35.6	NC_001664.4	38	22	22	0	91.67	1	-1	TTAAATATATATTCTTCTGTAAAT	TTAAAGTTATATTCTTCTGTAAAT	159	159378	N/A
k141_193676_2	NC_001664.4	91.667	24	2	0	106	129	5492	5469	0.00069	35.6	NC_001664.4	38	22	22	0	91.67	1	-1	AATCTTTCTTTTCTTTTTTTTTTT	AATCTTTCTTTTGTGTTTTTTTTT	237	159378	N/A
k141_197724_1	NC_001664.4	91.667	24	2	0	31	54	131913	131890	0.000795	35.6	NC_001664.4	38	22	22	0	91.67	1	-1	ACACACACACTGAGACATACACAG	ACACATACACAGAGACATACACAG	270	159378	N/A
k141_200742_1	NC_001664.4	91.667	24	2	0	124	147	108586	108563	0.000428	35.6	NC_001664.4	38	22	22	0	91.67	1	-1	GGGTACCTGTTTGAAAAAAAGAAT	GGGTACCTGTTTCAAAAAATGAAT	153	159378	N/A
k141_203022_1	NC_001664.4	91.667	24	2	0	136	159	77262	77239	0.000523	35.6	NC_001664.4	38	22	22	0	91.67	1	-1	AACTTCTTTAATGAAACCAGCTTT	AACTTCTTTAATTACACCAGCTTT	183	159378	N/A
k141_204211_1	NC_001664.4	91.667	24	2	0	3	26	25836	25813	0.000288	35.6	NC_001664.4	38	22	22	0	91.67	1	-1	TGTTTTTTATTTTAAAAATATGGG	TGTTATTTATTTTAAAAAGATGGG	108	159378	N/A
k141_212596_1	NC_001664.4	91.667	24	2	0	9	32	35537	35514	0.000361	35.6	NC_001664.4	38	22	22	0	91.67	1	-1	GTTTTCTTTTTTAGTTTTAATGGG	GTTTTCTTTTTTAGTTTTGACGGG	132	159378	N/A
k141_223466_1	NC_001664.4	91.667	24	2	0	19	42	129358	129335	0.000371	35.6	NC_001664.4	38	22	22	0	91.67	1	-1	ATACCAGGAACTCCAAAAACTAAA	ATACCAGAAACTACAAAAACTAAA	135	159378	N/A
k141_226441_1	NC_001664.4	91.667	24	2	0	138	161	125044	125021	0.000542	35.6	NC_001664.4	38	22	22	0	91.67	1	-1	TTCAAAAGTTAAAATTCATATAGC	TTTAAAAGTTAAAATTTATATAGC	189	159378	N/A
k141_228010_1	NC_001664.4	91.667	24	2	0	36	59	128525	128502	0.000222	35.6	NC_001664.4	38	22	22	0	91.67	1	-1	CAGGTTAAAAAATCCATCAATTAT	CAAGTTAAAAAATCCTTCAATTAT	87	159378	N/A
k141_229088_1	NC_001664.4	91.667	24	2	0	11	34	58552	58529	0.00058	35.6	NC_001664.4	38	22	22	0	91.67	1	-1	TTATAATATTAATCATTTTGCTTT	TTATAATATTAATAATTTTGATTT	201	159378	N/A
k141_248582_1	NC_001664.4	91.667	24	2	0	40	63	87931	87908	0.000155	35.6	NC_001664.4	38	22	22	0	91.67	1	-1	CCTGTCCTGACCCATGTCTTCAAG	CCTGTCCAGACGCATGTCTTCAAG	66	159378	N/A
k141_253472_2	NC_001664.4	91.667	24	2	0	9	32	150905	150882	0.000466	35.6	NC_001664.4	38	22	22	0	91.67	1	-1	AGAGAAAGAGATAAAGAAAGAGGA	AGAGAAAGAGATAAAAAGAGAGGA	165	159378	N/A
k141_258955_1	NC_001664.4	91.667	24	2	0	184	207	56889	56866	0.000747	35.6	NC_001664.4	38	22	22	0	91.67	1	-1	GAAGAAATACCTAATGTAGGTGAC	GAAGAAATTCCGAATGTAGGTGAC	255	159378	N/A
k141_270520_1	NC_001664.4	91.667	24	2	0	168	191	32408	32385	0.000561	35.6	NC_001664.4	38	22	22	0	91.67	1	-1	GAAGTGAATTAAAATTTTAAAAAT	GACGTGAATTAAAAATTTAAAAAT	195	159378	N/A
k141_280299_1	NC_001664.4	91.667	24	2	0	21	44	128503	128480	0.000203	35.6	NC_001664.4	38	22	22	0	91.67	1	-1	ATGGACAAAAACAGTGTTACAAAC	ATGGACAAAAACAGTGCTAAAAAC	81	159378	N/A
k141_304998_1	NC_001664.4	91.667	24	2	0	23	46	135178	135155	0.000203	35.6	NC_001664.4	38	22	22	0	91.67	1	-1	CATTACTGGAAGCTACAAATGAGA	CATTACTGGAAGGTAAAAATGAGA	81	159378	N/A
k141_317487_1	NC_001664.4	91.667	24	2	0	55	78	131081	131058	0.000298	35.6	NC_001664.4	38	22	22	0	91.67	1	-1	ACACAAAAAGCACAATCCATCAAA	ACACAAAAAGCACAATAGATCAAA	111	159378	N/A
k141_321895_1	NC_001664.4	91.667	24	2	0	198	221	109051	109028	0.000681	35.6	NC_001664.4	38	22	22	0	91.67	1	-1	AAAACAAAAAAACTCTTTACCAAA	AAAAAAAGAAAACTCTTTACCAAA	234	159378	N/A
k141_353017_1	NC_001664.4	91.667	24	2	0	133	156	101341	101318	0.000785	35.6	NC_001664.4	38	22	22	0	91.67	1	-1	ATGTGTAGCAAAAATAGGTATCTT	ATGTGTAGCAAAAACAGGTTTCTT	267	159378	N/A
k141_358915_1	NC_001664.4	91.667	24	2	0	51	74	44272	44249	0.000561	35.6	NC_001664.4	38	22	22	0	91.67	1	-1	TATGTGGACAGCGATTTTAAGGAT	TATGTGGTCAGCGATTTTAAAGAT	195	159378	N/A
k141_359486_3	NC_001664.4	91.667	24	2	0	50	73	19154	19131	0.000323	35.6	NC_001664.4	38	22	22	0	91.67	1	-1	AAGAAAAAAATGATATAATTGCAC	AAGAAAAAGATGATATAATTGAAC	120	159378	N/A
k141_382659_1	NC_001664.4	91.667	24	2	0	139	162	71691	71668	0.00057	35.6	NC_001664.4	38	22	22	0	91.67	1	-1	ATTAAACAAATTATCCAAGATTTT	ATTAAAACAATTATCCAAGATTTT	198	159378	N/A
k141_406492_1	NC_001664.4	91.667	24	2	0	125	148	33218	33195	0.000418	35.6	NC_001664.4	38	22	22	0	91.67	1	-1	TTTTTCTTTATCTGAACAATAACT	TTTTTCTTGATCGGAACAATAACT	150	159378	N/A
k141_413017_1	NC_001664.4	91.667	24	2	0	37	60	136844	136821	0.000165	35.6	NC_001664.4	38	22	22	0	91.67	1	-1	AAAAACTGTAAAGTCTCTAATGAA	AAAGACTGTAAAGTCTCTACTGAA	69	159378	N/A
k141_417921_1	NC_001664.4	91.667	24	2	0	16	39	98952	98929	0.000627	35.6	NC_001664.4	38	22	22	0	91.67	1	-1	GCAAATGCAGGCATCCAACTGCTA	GCATATGCAGGCATCCAACCGCTA	216	159378	N/A
k141_420790_1	NC_001664.4	91.667	24	2	0	174	197	130495	130472	0.000871	35.6	NC_001664.4	38	22	22	0	91.67	1	-1	TAATGCAAATATTCAAAAAAAAAT	TAATGCAAATATTTAAAAATAAAT	294	159378	N/A
k141_422336_3	NC_001664.4	91.667	24	2	0	90	113	5494	5471	0.000681	35.6	NC_001664.4	38	22	22	0	91.67	1	-1	GTGATCTTTCTTTTCTGTTTTTTT	GTAATCTTTCTTTTGTGTTTTTTT	234	159378	N/A
k141_430919_1	NC_001664.4	91.667	24	2	0	140	163	43764	43741	0.000523	35.6	NC_001664.4	38	22	22	0	91.67	1	-1	TTAAAGAGACATTTGATGAGATCA	TTAAAGAGACATTCGATGTGATCA	183	159378	N/A
k141_442749_1	NC_001664.4	91.667	24	2	0	178	201	10272	10249	0.000646	35.6	NC_001664.4	38	22	22	0	91.67	1	-1	TTTATCAGAAAACCTGGAGGCCAG	TTTATCAGAAAACTTGGAGGCAAG	222	159378	N/A
k141_444338_1	NC_001664.4	91.667	24	2	0	11	34	128530	128507	0.000776	35.6	NC_001664.4	38	22	22	0	91.67	1	-1	TATTGCAAGTTAAAAAATATTTCA	TATTGCAAGTTAAAAAATCCTTCA	264	159378	N/A
k141_448920_1	NC_001664.4	91.667	24	2	0	30	53	4248	4225	0.000241	35.6	NC_001664.4	38	22	22	0	91.67	1	-1	AAAATCTCTTTTACCTATGAATTT	AAAATCACTTTTACCTATGTATTT	93	159378	N/A
k141_491404_1	NC_001664.4	91.667	24	2	0	1	24	137551	137528	0.000174	35.6	NC_001664.4	38	22	22	0	91.67	1	-1	TTTGTAAGAGATAACAAAACCCTA	TTTGTAAAATATAACAAAACCCTA	72	159378	N/A
k141_514342_1	NC_001664.4	91.667	24	2	0	2	25	141093	141070	0.000662	35.6	NC_001664.4	38	22	22	0	91.67	1	-1	AAAATAAATTGTTTTTCCAAAAAG	AAAATAATTTGTTTTTCCATAAAG	228	159378	N/A
k141_515859_2	NC_001664.4	91.667	24	2	0	19	42	133606	133583	0.000304	35.6	NC_001664.4	38	22	22	0	91.67	1	-1	CATATATTTATTATAAATTACAGA	CATATATTTATAATAAAATACAGA	114	159378	N/A
k141_526034_1	NC_001664.4	91.667	24	2	0	5	28	26683	26660	0.00025	35.6	NC_001664.4	38	22	22	0	91.67	1	-1	AGAAGATTTTCCTAGTGGGTTGGA	AGAAGATTTTCCTAGTAGGATGGA	96	159378	N/A
k141_531076_2	NC_001664.4	91.667	24	2	0	49	72	16325	16302	0.00039	35.6	NC_001664.4	38	22	22	0	91.67	1	-1	AAAGAAAAGGAAGACTTAGAAGAA	AAAGAACAGGAAGACTTAGTAGAA	141	159378	N/A
k141_539749_1	NC_001664.4	91.667	24	2	0	28	51	122939	122916	0.000652	35.6	NC_001664.4	38	22	22	0	91.67	1	-1	TTATTACAGCAACATTGTTTTTTT	TTTTTACAGCAACATTGGTTTTTT	225	159378	N/A
k141_551819_2	NC_001664.4	91.667	24	2	0	201	224	130541	130518	0.000738	35.6	NC_001664.4	38	22	22	0	91.67	1	-1	ATCATTTAAATATTTATTATTAAA	ATCATTTAAATTTTTAATATTAAA	252	159378	N/A
k141_563164_2	NC_001664.4	91.667	24	2	0	120	143	103776	103753	0.000747	35.6	NC_001664.4	38	22	22	0	91.67	1	-1	CTCTTCTGCTTTTTCAAAAAACCA	CTCTTCTGCTTATCCAAAAAACCA	255	159378	N/A
k141_568484_1	NC_001664.4	91.667	24	2	0	119	142	146610	146587	0.0007	35.6	NC_001664.4	38	22	22	0	91.67	1	-1	AAAAGAATAAGTACATAGAATATC	AAAAAAATAAGTACATAGAATTTC	240	159378	N/A
k141_574909_1	NC_001664.4	91.667	24	2	0	36	59	93623	93600	0.000241	35.6	NC_001664.4	38	22	22	0	91.67	1	-1	CATGCTAGCCAAACACACAGAAAA	CATGGTAGCCAAACACTCAGAAAA	93	159378	N/A
k141_584767_1	NC_001664.4	91.667	24	2	0	157	180	19941	19918	0.00057	35.6	NC_001664.4	38	22	22	0	91.67	1	-1	AAGGAAGCAAATGATAAAGCTATA	AAGGAAAGAAATGATAAAGCTATA	198	159378	N/A
k141_596784_2	NC_001664.4	91.667	24	2	0	113	136	101218	101195	0.000409	35.6	NC_001664.4	38	22	22	0	91.67	1	-1	AAATAGTTTTTGCCAGAGAGGGAA	AAATAATTTTTGCCAGAGATGGAA	147	159378	N/A
k141_597725_3	NC_001664.4	91.667	24	2	0	24	47	45231	45208	0.000776	35.6	NC_001664.4	38	22	22	0	91.67	1	-1	ATTTTGGTTTGTGCTAGTGTTAAT	ATTTTGGTTTGTGCTACTGGTAAT	264	159378	N/A
k141_602567_3	NC_001664.4	91.667	24	2	0	53	76	58104	58081	0.001	35.6	NC_001664.4	38	22	22	0	91.67	1	-1	TGTGTGGTGGGCGAGGGTCAGCAG	TGTGTGGTGTTCGAGGGTCAGCAG	333	159378	N/A
k141_604108_1	NC_001664.4	91.667	24	2	0	66	89	68597	68574	0.000231	35.6	NC_001664.4	38	22	22	0	91.67	1	-1	TTTAAAATTTATTTTAAAAAAATA	TTTAAAATTTAATTTCAAAAAATA	90	159378	N/A
k141_605027_2	NC_001664.4	91.667	24	2	0	138	161	18824	18801	0.00058	35.6	NC_001664.4	38	22	22	0	91.67	1	-1	TTCCCTGGGCCCACAGCATCCCCT	TTCCCGGGGCCCACAGCATCACCT	201	159378	N/A
k141_618871_1	NC_001664.4	91.667	24	2	0	88	111	47103	47080	0.000418	35.6	NC_001664.4	38	22	22	0	91.67	1	-1	AACTTCAATGTTCAAATAATGGTT	AACTTCAATGTTAAAATAAAGGTT	150	159378	N/A
k141_620573_1	NC_001664.4	91.667	24	2	0	109	132	116382	116359	0.000504	35.6	NC_001664.4	38	22	22	0	91.67	1	-1	ACGCTTCAGTTTCTAAGGAGAAAT	ACGGTTCAATTTCTAAGGAGAAAT	177	159378	N/A
k141_632179_3	NC_001664.4	91.667	24	2	0	78	101	8680	8657	0.000513	35.6	NC_001664.4	38	22	22	0	91.67	1	-1	GTTGTTTTTATTGTTGTTGTTGTT	GTTGTTGTTATTGTTGTTGTTATT	180	159378	N/A
k141_646829_1	NC_001664.4	91.667	24	2	0	19	42	80310	80287	0.000333	35.6	NC_001664.4	38	22	22	0	91.67	1	-1	AAAGACATGGAGAATTTAGGAACA	AAAGACACGGAGAATTTAGAAACA	123	159378	N/A
k141_702822_1	NC_001664.4	91.667	24	2	0	55	78	107815	107792	0.000288	35.6	NC_001664.4	38	22	22	0	91.67	1	-1	TTTCAGAAAATTCATGCTACCCTA	TTTCAGAAAATTCATCCTAACCTA	108	159378	N/A
k141_708543_1	NC_001664.4	91.667	24	2	0	138	161	94389	94366	0.000513	35.6	NC_001664.4	38	22	22	0	91.67	1	-1	TTTCATAATAGAAAGCTTGAAAAC	TTTCATAATAGAAAACTTAAAAAC	180	159378	N/A
k141_712870_1	NC_001664.4	91.667	24	2	0	35	58	67098	67075	0.000222	35.6	NC_001664.4	38	22	22	0	91.67	1	-1	TAATTGAAACTGGAGAAACGATTT	TATTTGAAACTGAAGAAACGATTT	87	159378	N/A
k141_718655_1	NC_001664.4	91.667	24	2	0	103	126	126833	126810	0.000437	35.6	NC_001664.4	38	22	22	0	91.67	1	-1	ACACAACACAAACAAATGGAAAAA	ACACAACACAAAAAAATGCAAAAA	156	159378	N/A
k141_725927_1	NC_001664.4	91.667	24	2	0	107	130	88307	88284	0.000652	35.6	NC_001664.4	38	22	22	0	91.67	1	-1	ATGTCCCTATTGGGGAAATCTATT	ATGTCCCTATTGGGAAAACCTATT	225	159378	N/A
k141_741832_1	NC_001664.4	91.667	24	2	0	118	141	127501	127478	0.00069	35.6	NC_001664.4	38	22	22	0	91.67	1	-1	GATATAAATTTCTACACAAATACT	GATCTAAATTTCTACAAAAATACT	237	159378	N/A
k141_756442_1	NC_001664.4	91.667	24	2	0	60	83	117664	117641	0.000212	35.6	NC_001664.4	38	22	22	0	91.67	1	-1	TGATGTTTTTGATTTTTATATACT	TGATGTTTTAGTTTTTTATATACT	84	159378	N/A
k141_758035_1	NC_001664.4	91.667	24	2	0	53	76	45420	45397	0.000757	35.6	NC_001664.4	38	22	22	0	91.67	1	-1	TTGAGAATCTGAGTTATTTCACAT	TTGCGAATCTGAGTTATTTAACAT	258	159378	N/A
k141_760687_1	NC_001664.4	91.667	24	2	0	6	29	114398	114375	0.000288	35.6	NC_001664.4	38	22	22	0	91.67	1	-1	CACATCAAAGACAGATGTAACAAA	CACAGCAAAGACAGATGTAACCAA	108	159378	N/A
k141_762568_1	NC_001664.4	91.667	24	2	0	27	50	134442	134419	0.000203	35.6	NC_001664.4	38	22	22	0	91.67	1	-1	TTCAGTAGTTGAAGTGAAAGAACA	TTCAGTAGTTGAAGGGACAGAACA	81	159378	N/A
k141_768336_1	NC_001664.4	91.667	24	2	0	12	35	137555	137532	0.000861	35.6	NC_001664.4	38	22	22	0	91.67	1	-1	TGTTTTTATAAAATATAACACAAC	TGTTTTTGTAAAATATAACAAAAC	291	159378	N/A
k141_781618_3	NC_001664.4	91.667	24	2	0	180	203	8687	8664	0.000833	35.6	NC_001664.4	38	22	22	0	91.67	1	-1	TGCTGTGGTTGTTGATATTCTTGT	TGCTGTGGTTGTTGTTATTGTTGT	282	159378	N/A
k141_787265_1	NC_001664.4	91.667	24	2	0	5	28	9864	9841	0.00039	35.6	NC_001664.4	38	22	22	0	91.67	1	-1	TATTTTTGTTTTCCTCTTTTAATT	TATTTTTGTTTTCCATTTTTAATT	141	159378	N/A
k141_840220_1	NC_001664.4	91.667	24	2	0	224	247	25842	25819	0.000842	35.6	NC_001664.4	38	22	22	0	91.67	1	-1	TTGAAAGATTATTTATTTTAAAAA	TTGAAATGTTATTTATTTTAAAAA	285	159378	N/A
k141_844384_4	NC_001664.4	91.667	24	2	0	187	210	123103	123080	0.000681	35.6	NC_001664.4	38	22	22	0	91.67	1	-1	AATTTTTTCACTGGCTTCCAGACA	AACTTTTTCAATGGCTTCCAGACA	234	159378	N/A
k141_846732_1	NC_001664.4	91.667	24	2	0	43	66	29149	29126	0.000222	35.6	NC_001664.4	38	22	22	0	91.67	1	-1	TTTTTAATTATTATTTTAGAGAAG	TTATTAATTATTATTTTAGAGGAG	87	159378	N/A
k141_851344_1	NC_001664.4	91.667	24	2	0	125	148	142484	142461	0.000485	35.6	NC_001664.4	38	22	22	0	91.67	1	-1	GTATGCCAAAACTAAGAAGGATGG	GTATGCCAAAACAAAGAAGAATGG	171	159378	N/A
k141_873347_1	NC_001664.4	91.667	24	2	0	200	223	32392	32369	0.000662	35.6	NC_001664.4	38	22	22	0	91.67	1	-1	TTAAAAATGATAACTCTCTTTTTC	TTAAAAATGATAACTGTCTTTGTC	228	159378	N/A
k141_876502_3	NC_001664.4	91.667	24	2	0	74	97	122277	122254	0.000608	35.6	NC_001664.4	38	22	22	0	91.67	1	-1	AGATTATATTTAAAGACCTGGAAA	AGAATATATTTAAAGAACTGGAAA	210	159378	N/A
k141_881622_1	NC_001664.4	91.667	24	2	0	7	30	135454	135431	0.000757	35.6	NC_001664.4	38	22	22	0	91.67	1	-1	CTAGATTCATTATTTTTACATGTG	CTAGATTCATTGTTTTTGCATGTG	258	159378	N/A
k141_900587_1	NC_001664.4	91.667	24	2	0	70	93	63977	63954	0.00026	35.6	NC_001664.4	38	22	22	0	91.67	1	-1	ACCAGAATAGTAAAAAATATTTTG	ACCAGGATAGAAAAAAATATTTTG	99	159378	N/A
k141_904225_3	NC_001664.4	91.667	24	2	0	66	89	123740	123717	0.000241	35.6	NC_001664.4	38	22	22	0	91.67	1	-1	ATTGCATCAAAAAGTTTTAAAAAA	ATTGCATCAAAAAGTTTTCTAAAA	93	159378	N/A
k141_905058_1	NC_001664.4	91.667	24	2	0	17	40	150900	150877	0.000136	35.6	NC_001664.4	38	22	22	0	91.67	1	-1	AAGAAATAAAAAGAGAGCAAAGAA	AAGAGATAAAAAGAGAGGAAAGAA	60	159378	N/A
k141_905540_1	NC_001664.4	91.667	24	2	0	35	58	36651	36628	0.000304	35.6	NC_001664.4	38	22	22	0	91.67	1	-1	TAAGGCAAAAAGGAGAAACTGCAG	TAAGGCAAAAACGAGAACCTGCAG	114	159378	N/A
k141_907858_1	NC_001664.4	91.667	24	2	0	58	81	46609	46586	0.001	35.6	NC_001664.4	38	22	22	0	91.67	1	-1	GATAATTTTCTATGTCATATATTT	GATAATTTTCTATGTCATCTAGTT	315	159378	N/A
k141_927085_1	NC_001664.4	91.667	24	2	0	91	114	131891	131868	0.001	35.6	NC_001664.4	38	22	22	0	91.67	1	-1	AGAGACATACACAGAGACTTAGAC	AGAGACATACACAGAGACATACAC	330	159378	N/A
k141_934426_1	NC_001664.4	91.667	24	2	0	18	41	133277	133254	0.000399	35.6	NC_001664.4	38	22	22	0	91.67	1	-1	GAAGGGAAAAGTAATTCTAATGAA	GAAGGTACAAGTAATTCTAATGAA	144	159378	N/A
k141_935038_1	NC_001664.4	91.667	24	2	0	92	115	72500	72477	0.000523	35.6	NC_001664.4	38	22	22	0	91.67	1	-1	ATATAAAGATTAAAAAATACAAAT	ATAAAAAGATTAAAAAATCCAAAT	183	159378	N/A
k141_940199_1	NC_001664.4	91.667	24	2	0	61	84	132676	132653	0.000304	35.6	NC_001664.4	38	22	22	0	91.67	1	-1	ATAAATCATAGTACTGGAAAAAAA	ATAAATCATAGTACTGTTAAAAAA	114	159378	N/A
k141_957928_1	NC_001664.4	91.667	24	2	0	24	47	45907	45884	0.000428	35.6	NC_001664.4	38	22	22	0	91.67	1	-1	GGATTTCCGTATAAGAAAATTTAT	GGATTTCCGTGGAAGAAAATTTAT	153	159378	N/A
k141_962839_1	NC_001664.4	91.667	24	2	0	38	61	123000	122977	0.000241	35.6	NC_001664.4	38	22	22	0	91.67	1	-1	ATAACTTTTTTGATGAGAACATTG	ATAACTTTTTTGTTGATAACATTG	93	159378	N/A
k141_981111_1	NC_001664.4	91.667	24	2	0	51	74	109103	109080	0.000361	35.6	NC_001664.4	38	22	22	0	91.67	1	-1	TGCAAAAGAAACACAATTTTTTAT	TGCAAAACAAACACAATTTCTTAT	132	159378	N/A
k141_989359_1	NC_001664.4	91.667	24	2	0	195	218	132119	132096	0.000814	35.6	NC_001664.4	38	22	22	0	91.67	1	-1	TACATGCACACATACACATACACA	TACATATACACATACACATACACA	276	159378	N/A
k141_999883_1	NC_001664.4	91.667	24	2	0	131	154	137565	137542	0.000485	35.6	NC_001664.4	38	22	22	0	91.67	1	-1	CACAAATTCCTGTTTCTGTCAAAT	CACAAATTCCTGTTTTTGTAAAAT	171	159378	N/A
k141_1010090_1	NC_001664.4	91.667	24	2	0	12	35	27915	27892	0.000532	35.6	NC_001664.4	38	22	22	0	91.67	1	-1	CGTTGGAATGGATGAAGAAAATGT	CGTTGGAATAGATGAAGAAAAAGT	186	159378	N/A
k141_1020581_1	NC_001664.4	91.667	24	2	0	93	116	8667	8644	0.000494	35.6	NC_001664.4	38	22	22	0	91.67	1	-1	TTGTTGTTATTGTTGTTTCTTTAT	TTGTTGTTATTGTTGTTGTTTTAT	174	159378	N/A
k141_1043383_2	NC_001664.4	91.667	24	2	0	169	192	123379	123356	0.000652	35.6	NC_001664.4	38	22	22	0	91.67	1	-1	TTCTATTTTGAAAATCTTGAAGAC	TTCTATTTTGAAAAACTTGACGAC	225	159378	N/A
k141_1045722_1	NC_001664.4	91.667	24	2	0	48	71	19180	19157	0.000589	35.6	NC_001664.4	38	22	22	0	91.67	1	-1	GCAATTAATGAATGTTGAAACACC	GCAATTAATGAAGGTTGAGACACC	204	159378	N/A
k141_1068003_1	NC_001664.4	91.667	24	2	0	15	38	58614	58591	0.00025	35.6	NC_001664.4	38	22	22	0	91.67	1	-1	TTTGAATTACTTTTGGATCTTTTC	TTTGAATTACTTTTGGGTTTTTTC	96	159378	N/A
k141_1076989_1	NC_001664.4	91.667	24	2	0	46	69	147925	147902	0.000231	35.6	NC_001664.4	38	22	22	0	91.67	1	-1	AATGAAGTAAAATCTGAAAATATC	AAAGAAGTAAAATCTGAAAACATC	90	159378	N/A
k141_1077619_1	NC_001664.4	91.667	24	2	0	126	149	9755	9732	0.000428	35.6	NC_001664.4	38	22	22	0	91.67	1	-1	CTGGGTCCTGCTTCGTGCTCTTTC	CTGTGTCCTCCTTCGTGCTCTTTC	153	159378	N/A
k141_1077698_1	NC_001664.4	91.667	24	2	0	108	131	95202	95179	0.000523	35.6	NC_001664.4	38	22	22	0	91.67	1	-1	TTTTGCCAAAAAGATAAAATCTGG	TTGTGCCACAAAGATAAAATCTGG	183	159378	N/A
k141_1084972_1	NC_001664.4	91.667	24	2	0	93	116	27796	27773	0.000513	35.6	NC_001664.4	38	22	22	0	91.67	1	-1	GTGGCTTTCTTATTTAGAAGATTT	GTGGCTTTCTTATATATAAGATTT	180	159378	N/A
k141_1125017_1	NC_001664.4	91.667	24	2	0	32	55	145352	145329	0.000485	35.6	NC_001664.4	38	22	22	0	91.67	1	-1	TCTTTGTCCTCCATATTGACTGGG	TCGTTGTCTTCCATATTGACTGGG	171	159378	N/A
k141_1126003_1	NC_001664.4	91.667	24	2	0	48	71	132908	132885	0.000456	35.6	NC_001664.4	38	22	22	0	91.67	1	-1	TAATATAGACACTGCTTTTTCTTT	TAATATAGACATTGCTTTCTCTTT	162	159378	N/A
k141_1126808_2	NC_001664.4	91.667	24	2	0	52	75	137596	137573	0.000269	35.6	NC_001664.4	38	22	22	0	91.67	1	-1	TTTATTATAAAATCCCTCAAAAAA	TTTATTATAAAAAACCTCAAAAAA	102	159378	N/A
k141_1138031_1	NC_001664.4	91.667	24	2	0	104	127	81604	81581	0.000842	35.6	NC_001664.4	38	22	22	0	91.67	1	-1	CACAGGCAGGAGAGTTATATCATC	CACAGGCAGGAGGGTTATAACATC	285	159378	N/A
k141_1149914_1	NC_001664.4	91.667	24	2	0	159	182	123520	123497	0.000608	35.6	NC_001664.4	38	22	22	0	91.67	1	-1	TTTCAGTACTATATATAAGATGTT	TTTCCCTACTATATATAAGATGTT	210	159378	N/A
k141_1173225_1	NC_001664.4	91.667	24	2	0	81	104	117043	117020	0.000399	35.6	NC_001664.4	38	22	22	0	91.67	1	-1	TTCCCTGATGTATGCTTCTGCAGA	TTCCCTTTTGTATGCTTCTGCAGA	144	159378	N/A
k141_1229385_1	NC_001664.4	91.667	24	2	0	119	142	28413	28390	0.000494	35.6	NC_001664.4	38	22	22	0	91.67	1	-1	AACAAAATATATTAATTACATATA	AATAAAAAATATTAATTACATATA	174	159378	N/A
k141_1239782_1	NC_001664.4	91.667	24	2	0	62	85	12491	12468	0.000288	35.6	NC_001664.4	38	22	22	0	91.67	1	-1	CACTTTTTGTCCAATCACATTTTT	CACTTTTTGTCCGATCACATCTTT	108	159378	N/A
k141_1244663_1	NC_001664.4	91.667	24	2	0	15	38	20558	20535	0.000279	35.6	NC_001664.4	38	22	22	0	91.67	1	-1	AAAAAATTTTAGCAAAGGAAGCAA	AAAAAATTTTACTAAAGGAAGCAA	105	159378	N/A
k141_1253734_1	NC_001664.4	91.667	24	2	0	246	269	68598	68575	0.000861	35.6	NC_001664.4	38	22	22	0	91.67	1	-1	ATGTAAAATTCAATTTCAAAAAAT	ATTTAAAATTTAATTTCAAAAAAT	291	159378	N/A
k141_1262731_1	NC_001664.4	91.667	24	2	0	74	97	133731	133708	0.000269	35.6	NC_001664.4	38	22	22	0	91.67	1	-1	TATTCACAATAGTGAAAATGTGGA	TATTCACAATTCTGAAAATGTGGA	102	159378	N/A
k141_1264801_1	NC_001664.4	91.667	24	2	0	51	74	25301	25278	0.000418	35.6	NC_001664.4	38	22	22	0	91.67	1	-1	TCAACAAGCTAAAGAATACGGAAA	TCCACAAGCTCAAGAATACGGAAA	150	159378	N/A
k141_1276648_1	NC_001664.4	91.667	24	2	0	46	69	62218	62195	0.000269	35.6	NC_001664.4	38	22	22	0	91.67	1	-1	AGCTCAGTTGTTGAGACAGACTGT	AGCTCAGTTGTCGAGAGAGACTGT	102	159378	N/A
k141_1277502_1	NC_001664.4	91.667	24	2	0	29	52	8675	8652	0.000371	35.6	NC_001664.4	38	22	22	0	91.67	1	-1	TGTTCTTGTTGTTGTTATTATTGT	TGTTATTGTTGTTGTTATTGTTGT	135	159378	N/A
k141_1282476_2	NC_001664.4	91.667	24	2	0	202	225	104894	104871	0.000671	35.6	NC_001664.4	38	22	22	0	91.67	1	-1	TCTTTTTTAGTATTTAAAAATATA	TCTTTTTTATGATTTAAAAATATA	231	159378	N/A
k141_1292830_1	NC_001664.4	91.667	24	2	0	20	43	3655	3632	0.000314	35.6	NC_001664.4	38	22	22	0	91.67	1	-1	TATTTCTACGTACTATTTTGTTTT	TATTTCCACGTACTATTTTTTTTT	117	159378	N/A
k141_1292862_1	NC_001664.4	91.667	24	2	0	143	166	130548	130525	0.000861	35.6	NC_001664.4	38	22	22	0	91.67	1	-1	TACATCTTTCATTTAAATTTTTAA	TACATCAATCATTTAAATTTTTAA	291	159378	N/A
k141_1306343_1	NC_001664.4	91.667	24	2	0	58	81	130865	130842	0.000494	35.6	NC_001664.4	38	22	22	0	91.67	1	-1	TTAAATTATGTTAAATCCATAATA	TTAAATTATGTTATCTCCATAATA	174	159378	N/A
k141_1308432_1	NC_001664.4	91.667	24	2	0	269	292	89044	89021	0.001	35.6	NC_001664.4	38	22	22	0	91.67	1	-1	TAAAAATTAAATTTTTTTTAAAAA	TAAAAATTAAATGCTTTTTAAAAA	330	159378	N/A
k141_1310317_1	NC_001664.4	91.667	24	2	0	98	121	136599	136576	0.000361	35.6	NC_001664.4	38	22	22	0	91.67	1	-1	ATTCTTACTGAATGTATGCAAATA	ATTCTTAAGGAATGTATGCAAATA	132	159378	N/A
k141_1314405_1	NC_001664.4	91.667	24	2	0	58	81	116382	116359	0.000399	35.6	NC_001664.4	38	22	22	0	91.67	1	-1	ACGGATCAATTTCTAAAGAGAAAT	ACGGTTCAATTTCTAAGGAGAAAT	144	159378	N/A
k141_1318600_1	NC_001664.4	91.667	24	2	0	210	233	76648	76625	0.000795	35.6	NC_001664.4	38	22	22	0	91.67	1	-1	TATTTATCTTAAGAGCAGAGCACA	TATTTATCTTAAGAGCAAATCACA	270	159378	N/A
k141_1320013_2	NC_001664.4	91.667	24	2	0	203	226	132159	132136	0.000728	35.6	NC_001664.4	38	22	22	0	91.67	1	-1	CACTTACACACACACATACATATA	CACATACACATACACATACATATA	249	159378	N/A
k141_1321399_1	NC_001664.4	91.667	24	2	0	29	52	149462	149439	0.000222	35.6	NC_001664.4	38	22	22	0	91.67	1	-1	ACCTTAAAAAGTGTAACAGCCCAG	ACCTAAAAAAGTGTAACATCCCAG	87	159378	N/A
k141_1321455_1	NC_001664.4	91.667	24	2	0	85	108	70704	70681	0.000532	35.6	NC_001664.4	38	22	22	0	91.67	1	-1	TCAAAAAACATAAAAAGAGACAAA	TCAAAAAACATATAAAGAGACCAA	186	159378	N/A
k141_1333206_1	NC_001664.4	91.667	24	2	0	125	148	60394	60371	0.000646	35.6	NC_001664.4	38	22	22	0	91.67	1	-1	TTGAGGTATTGACTGCTTTTATTA	TTGAGGTATTGGATGCTTTTATTA	222	159378	N/A
k141_1350295_1	NC_001664.4	91.667	24	2	0	31	54	14544	14521	0.000671	35.6	NC_001664.4	38	22	22	0	91.67	1	-1	ATGATGAAAGACCTAAAATTTATG	ATGGTGAAAGACTTAAAATTTATG	231	159378	N/A
k141_1351729_2	NC_001664.4	91.667	24	2	0	208	231	121816	121793	0.000719	35.6	NC_001664.4	38	22	22	0	91.67	1	-1	ACAGTTTTTCCAATATTCTGGTTG	ACAGTGTTTCCAATATTGTGGTTG	246	159378	N/A
k141_1367271_1	NC_001664.4	91.667	24	2	0	26	49	132010	131987	0.0007	35.6	NC_001664.4	38	22	22	0	91.67	1	-1	ACCCAGACACAGAGACATACACAA	ACACATACACAGAGACATACACAA	240	159378	N/A
k141_1372670_1	NC_001664.4	91.667	24	2	0	26	49	19154	19131	0.000136	35.6	NC_001664.4	38	22	22	0	91.67	1	-1	AAGAAAAAAATGATATAATTGGAC	AAGAAAAAGATGATATAATTGAAC	60	159378	N/A
k141_1386567_1	NC_001664.4	91.667	24	2	0	26	49	32404	32381	0.000513	35.6	NC_001664.4	38	22	22	0	91.67	1	-1	TGAATCTAAAATTTAAAAATGATA	TGAATTAAAAATTTAAAAATGATA	180	159378	N/A
k141_1401280_2	NC_001664.4	91.667	24	2	0	21	44	121352	121329	0.000437	35.6	NC_001664.4	38	22	22	0	91.67	1	-1	AATTTCAAGAGAGATCTTTCTACA	AATTTCAAAAGCGATCTTTCTACA	156	159378	N/A
k141_1408497_1	NC_001664.4	91.667	24	2	0	151	174	146409	146386	0.000662	35.6	NC_001664.4	38	22	22	0	91.67	1	-1	AAAAAGGAGGGTGGGGACTTTGAA	AAAAAAGAGGGTGGGGACTGTGAA	228	159378	N/A
k141_1417475_1	NC_001664.4	91.667	24	2	0	224	247	88913	88890	0.000795	35.6	NC_001664.4	38	22	22	0	91.67	1	-1	TTAGAAAAACACAGTATTTTAAAA	TTAAAAAAACACAGTATTTAAAAA	270	159378	N/A
k141_1421511_1	NC_001664.4	91.667	24	2	0	111	134	95601	95578	0.000681	35.6	NC_001664.4	38	22	22	0	91.67	1	-1	TAAATCCACTGAATTATTTATATT	TAAATCCACTGAATTATTGCTATT	234	159378	N/A
k141_1422205_1	NC_001664.4	91.667	24	2	0	48	71	75631	75608	0.000504	35.6	NC_001664.4	38	22	22	0	91.67	1	-1	TACAAGTATAATTAAAATAGAAGT	TACATTTATAATTAAAATAGAAGT	177	159378	N/A
k141_1427895_1	NC_001664.4	91.667	24	2	0	233	256	11395	11372	0.000757	35.6	NC_001664.4	38	22	22	0	91.67	1	-1	TATCTTTGTTCTGGGGTGTGCATT	TATCGTTGTTCTTGGGTGTGCATT	258	159378	N/A
k141_1439016_1	NC_001664.4	91.667	24	2	0	180	203	56887	56864	0.000728	35.6	NC_001664.4	38	22	22	0	91.67	1	-1	AGAAATACCTAATGTAGGTGACCG	AGAAATTCCGAATGTAGGTGACCG	249	159378	N/A
k141_1477105_2	NC_001664.4	91.667	24	2	0	97	120	16813	16790	0.000371	35.6	NC_001664.4	38	22	22	0	91.67	1	-1	AGATTCCTTACAGAGATCTTTCAA	AGATTCCTTACAGAGATGTTCCAA	135	159378	N/A
k141_1481032_2	NC_001664.4	91.667	24	2	0	8	31	8691	8668	0.00069	35.6	NC_001664.4	38	22	22	0	91.67	1	-1	CTGCTGTTGTTGTTGTTGTTATTG	CTGCTGCTGTGGTTGTTGTTATTG	237	159378	N/A
k141_1510371_1	NC_001664.4	91.667	24	2	0	27	50	145632	145609	0.000241	35.6	NC_001664.4	38	22	22	0	91.67	1	-1	CACCCACACACATGGCAGTGGAAA	CATCCACCCACATGGCAGTGGAAA	93	159378	N/A
k141_1523402_1	NC_001664.4	91.667	24	2	0	11	34	73814	73791	0.000146	35.6	NC_001664.4	38	22	22	0	91.67	1	-1	ACAAAGAGGGCATCTTTAACATGG	ACACAGAGCGCATCTTTAACATGG	63	159378	N/A
k141_1525726_1	NC_001664.4	91.667	24	2	0	7	30	56889	56866	0.000193	35.6	NC_001664.4	38	22	22	0	91.67	1	-1	GAAGAAATACCTAATGTAGGTGAC	GAAGAAATTCCGAATGTAGGTGAC	78	159378	N/A
k141_1532657_1	NC_001664.4	91.667	24	2	0	71	94	27915	27892	0.000709	35.6	NC_001664.4	38	22	22	0	91.67	1	-1	CGTTGGAGTGGATGAAGAAAAAGT	CGTTGGAATAGATGAAGAAAAAGT	243	159378	N/A
k141_1542196_3	NC_001664.4	91.667	24	2	0	40	63	71543	71520	0.000747	35.6	NC_001664.4	38	22	22	0	91.67	1	-1	AATACAGACATGGACAAAAGGAAA	AAGACAGACATGGACAAAGGGAAA	255	159378	N/A
k141_1573958_1	NC_001664.4	91.667	24	2	0	66	89	15965	15942	0.000288	35.6	NC_001664.4	38	22	22	0	91.67	1	-1	TTCTGTGAAAGTATTTTTCTTTAT	TTGTGTGAAAGTATTTTACTTTAT	108	159378	N/A
k141_1582663_1	NC_001664.4	91.667	24	2	0	9	32	149951	149928	0.000823	35.6	NC_001664.4	38	22	22	0	91.67	1	-1	GTTCTACCATAAAGACACAAGCAC	GTTGTACCATAGAGACACAAGCAC	279	159378	N/A
k141_1583586_1	NC_001664.4	91.667	24	2	0	5	28	82167	82144	0.000418	35.6	NC_001664.4	38	22	22	0	91.67	1	-1	TTCTGCAGGTTGTACAGAAGCACA	TTCTGCAGGTTGTACATAGGCACA	150	159378	N/A
k141_1611708_1	NC_001664.4	91.667	24	2	0	151	174	43804	43781	0.000523	35.6	NC_001664.4	38	22	22	0	91.67	1	-1	TTTGGTATAATTTTTAAAAAAGGA	TTTGGTATATTCTTTAAAAAAGGA	183	159378	N/A
k141_1618408_1	NC_001664.4	91.667	24	2	0	28	51	41563	41540	0.000466	35.6	NC_001664.4	38	22	22	0	91.67	1	-1	AGTGATGAAGCTAGAGAACATTTT	AGTGATAAAGCTAGAGAACATATT	165	159378	N/A
k141_1628763_1	NC_001664.4	91.667	24	2	0	47	70	109312	109289	0.00025	35.6	NC_001664.4	38	22	22	0	91.67	1	-1	CAACAGAATTTAAACAAACAAAGA	CAACTGAATGTAAACAAACAAAGA	96	159378	N/A
k141_1635752_1	NC_001664.4	91.667	24	2	0	40	63	147908	147885	0.000804	35.6	NC_001664.4	38	22	22	0	91.67	1	-1	AAACATCAAAATAATAAATTTAAA	AAACATCAAAATGATAAATATAAA	273	159378	N/A
k141_1637430_1	NC_001664.4	91.667	24	2	0	77	100	130499	130476	0.000662	35.6	NC_001664.4	38	22	22	0	91.67	1	-1	AATATAATGCAAATATTTCAAAAT	AATCTAATGCAAATATTTAAAAAT	228	159378	N/A
k141_1682669_1	NC_001664.4	91.667	24	2	0	76	99	131613	131590	0.000428	35.6	NC_001664.4	38	22	22	0	91.67	1	-1	ACACATACACATACGCAAAGACAT	ACACATACACATACACAGAGACAT	153	159378	N/A
k141_1685143_1	NC_001664.4	91.667	24	2	0	230	253	137322	137299	0.000747	35.6	NC_001664.4	38	22	22	0	91.67	1	-1	CTCATCTCAGTCATTCTTTCTTAT	CTCATCACAGACATTCTTTCTTAT	255	159378	N/A
k141_1693252_1	NC_001664.4	91.667	24	2	0	6	29	131161	131138	0.000795	35.6	NC_001664.4	38	22	22	0	91.67	1	-1	ACACACAGACACACTCACAGGCAC	ACACACAGACACACGCACAGACAC	270	159378	N/A
k141_1708092_1	NC_001664.4	91.667	24	2	0	106	129	136580	136557	0.00038	35.6	NC_001664.4	38	22	22	0	91.67	1	-1	AAATATTTAATGAATACATTAAAA	AAATATATAATCAATACATTAAAA	138	159378	N/A
k141_1712655_1	NC_001664.4	91.667	24	2	0	124	147	134773	134750	0.000409	35.6	NC_001664.4	38	22	22	0	91.67	1	-1	ACCCAGACCCAGCAGACTCAATGA	ACACAGACCCATCAGACTCAATGA	147	159378	N/A
k141_1712936_1	NC_001664.4	91.667	24	2	0	9	32	131643	131620	0.000599	35.6	NC_001664.4	38	22	22	0	91.67	1	-1	ACACAGAGACAAACACATACAAAG	ACACAGAGACATACACATACACAG	207	159378	N/A
k141_1716468_1	NC_001664.4	91.667	24	2	0	84	107	88462	88439	0.000304	35.6	NC_001664.4	38	22	22	0	91.67	1	-1	AATTAATTTAAAGTACTTCAGAAT	AATCAATTTAAAGTAGTTCAGAAT	114	159378	N/A
k141_1720133_1	NC_001664.4	91.667	24	2	0	50	73	68377	68354	0.000279	35.6	NC_001664.4	38	22	22	0	91.67	1	-1	AATTACATGTGGAAGTATGTGTTA	AATTACATGTGGAAGTAAATGTTA	105	159378	N/A
k141_1740935_1	NC_001664.4	91.667	24	2	0	215	238	89038	89015	0.000833	35.6	NC_001664.4	38	22	22	0	91.67	1	-1	TTAAATGCTTTTTAAAAATACTCT	TTAAATGCTTTTTAAAAAAACACT	282	159378	N/A
k141_1752070_2	NC_001664.4	91.667	24	2	0	184	207	105294	105271	0.000776	35.6	NC_001664.4	38	22	22	0	91.67	1	-1	CCTGCAAGCAAATGGAAATTTGAG	CCTGTAAGCAAATGGATATTTGAG	264	159378	N/A
k141_1753466_1	NC_001664.4	91.667	24	2	0	75	98	150147	150124	0.000437	35.6	NC_001664.4	38	22	22	0	91.67	1	-1	TTTGACATTTACTAAGGTAGAAAT	TTTAACATTTACGAAGGTAGAAAT	156	159378	N/A
k141_1754373_3	NC_001664.4	91.667	24	2	0	92	115	31112	31089	0.000409	35.6	NC_001664.4	38	22	22	0	91.67	1	-1	TGAAGTTAGAAATATTACCTTCGG	TGAAGTTAGAAATTTTACCTTTGG	147	159378	N/A
k141_1759855_1	NC_001664.4	91.667	24	2	0	124	147	128433	128410	0.000475	35.6	NC_001664.4	38	22	22	0	91.67	1	-1	GGAGTTATTTATATCCTACTGCTT	GGAGTAATTTAAATCCTACTGCTT	168	159378	N/A
k141_1763864_1	NC_001664.4	91.667	24	2	0	173	196	29534	29511	0.000646	35.6	NC_001664.4	38	22	22	0	91.67	1	-1	TTCTACATTTTCTAGTTTATTTGT	TTCTACATTTTCAAATTTATTTGT	222	159378	N/A
k141_1772903_1	NC_001664.4	91.667	24	2	0	17	40	130855	130832	0.000342	35.6	NC_001664.4	38	22	22	0	91.67	1	-1	TTATCTCCAAAATACATAATATAT	TTATCTCCATAATACATAATAAAT	126	159378	N/A
k141_1785551_1	NC_001664.4	91.667	24	2	0	66	89	55633	55610	0.000523	35.6	NC_001664.4	38	22	22	0	91.67	1	-1	TAATTTCAAAAGCTTTGAAAAGAT	TAATCTGAAAAGCTTTGAAAAGAT	183	159378	N/A
k141_1796780_1	NC_001664.4	91.667	24	2	0	113	136	22519	22496	0.000852	35.6	NC_001664.4	38	22	22	0	91.67	1	-1	AATATAAAATGGAGTCTTTTTGTA	AATAAAAAATAGAGTCTTTTTGTA	288	159378	N/A
k141_1799619_1	NC_001664.4	91.667	24	2	0	224	247	124491	124468	0.00088	35.6	NC_001664.4	38	22	22	0	91.67	1	-1	CACCTGAAAATCTTATGTCAGAAA	CACCTAAAAATTTTATGTCAGAAA	297	159378	N/A
k141_1817994_1	NC_001664.4	91.667	24	2	0	216	239	90456	90433	0.001	35.6	NC_001664.4	38	22	22	0	91.67	1	-1	GAGGCAGGGAATCAGGGATGATGG	GAGGCAGGGAATCATGTATGATGG	321	159378	N/A
k141_1820953_1	NC_001664.4	91.667	24	2	0	35	58	131491	131468	0.000203	35.6	NC_001664.4	38	22	22	0	91.67	1	-1	ACAGAGACATGCACATAGGCAGAG	ACAGAGACATGCACATACACAGAG	81	159378	N/A
k141_1821308_3	NC_001664.4	91.667	24	2	0	204	227	80874	80851	0.001	35.6	NC_001664.4	38	22	22	0	91.67	1	-1	CACTGCGCCATCCTCTGACCTGGC	CACTGCGCCATCCTGAGACCTGGC	312	159378	N/A
[truncated: 3,457 more rows]
